# Supplementary material for: Combinatorial optimization of gene expression through recombinase-mediated promoter and terminator shuffling in yeast
Source: Nat Commun. 2024 Feb 7;15:1112. doi: 10.1038/s41467-024-44997-7 (PMC10850122; doi:10.1038/s41467-024-44997-7)
Supplement: Supplementary file 4 — Supplementary Data 1 [file 41467_2024_44997_MOESM4_ESM.xlsx]

## Sheet: promoter sequences
List of DNA sequences of the promoters, UPEs and core promoters used in this study.
	promoter fragment	sequence length (bp)	DNA sequence
	THD3 UPE	249	GTTACACAGAATATATAACATCGTAGGTGTCTGGGTGAACAGTTTATTCCTGGCATCCACTAAATATAATGGAGCCCGCTTTTTAAGCTGGCATCCAGAAAAAAAAAGAATCCCAGCACCAAAATATTGTTTTCTTCACCAACCATCAGTTCATAGGTCCATTCTCTTAGCGCAACTACAGAGAACAGGGGCACAAACAGGCAAAAAACGGGCACAACCTCAATGGAGTGATGCAACCTGCCTGGAGTA
	PGI1 UPE	109	GTAACAAAAATCACGATCTGGGTGGGTGTGGGTGTATTGGATTATAGGAAGCCACGCGCTCAACCTGGAATTACAGGAAGCTGGTAATTTTTTGGGTTTGCAATCATCA
	TPI1 UPE	150	TATATCTAGGAACCCATCAGGTTGGTGGAAGATTACCCGTTCTAAGACTTTTCAGCTTCCTCTATTGATGTTACACCTGGACACCCCTTTTCTGGCATCCAGTTTTTAATCTTCAGTGGCATGTGAGATTCTCCGAAATTAATTAAAGCA
	CCW12 UPE	368	GCTATTGGCGTCTGATTTCCGTTTTGGGAATCCTTTGCCGCGCGCCCCTCTCAAAACTCCGCACAAGTCCCAGAAAGCGGGAAAGAAATAAAACGCCACCAAAAAAAAAAATAAAAGCCAATCCTCGAAGCGTGGGTGGTAGGCCCTGGATTATCCCGTACAAGTATTTCTCAGGAGTAAAAAAACCGTTTGTTTTGGAATTCCCCATTTCGCGGCCACCTACGCCGCTATCTTTGCAACAACTATCTGCGATAACTCAGCAAATTTTGCATATTCGTGTTGCAGTATTGCGATAATGGGAGTCTTACTTCCAACATAACGGCAGAAAGAAATGTGAGAAAATTTTGCATCCTTTGCCTCCGTTCAAG
	ALD6 UPE	372	GCTCGCCTCATCCCCACGGGAATAAGGCAGCCGACAAAAGAAAAACGACCGAAAAGGAACCAGAAAGAAAAAAGAGGGTGGGCGCGCCGCGGACGTGTAAAAAGATATGCATCCAGCTTCTATATCGCTTTAACTTTACCGTTTTGGGCATCGGGAACGTATGTAACATTGATCTCCTCTTGGGAACGGTGAGTGCAACGAATGCGATATAGCACCGACCATGTGGGCAAATTCGTAATAAATTCGGGGTGAGGGGGATTCAAGACAAGCAACCTTGTTAGTCAGCTCAAACAGCGATTTAACGGTTGAGTAACACATCAAAACACCGTTCGAGGTCAAGCCTGGCGTGTTTAACAAGTTCTTGATATCATA
	RPL13B UPE	176	CAATTACTTTTCTTACCAGGCCGCCAACAATTTTTATATACGGCCTTAGCATTTTCCATTTCCGAGATGATTTTATAATGTATGGGTGCCAATATGTACTGATGTTTAAGTAATACGGTGAGATTATCTTGAAAAAGATTTTCAGTGCCATAAAATCTGTACATTACGCACCCATA
	ADH1 UPE	372	ACTGTAGCCCTAGACTTGATAGCCATCATCATATCGAAGTTTCACTACCCTTTTTCCATTTGCCATCTATTGAAGTAATAATAGGCGCATGCAACTTCTTTTCTTTTTTTTTCTTTTCTCTCTCCCCCGTTGTTGTCTCACCATATCCGCAATGACAAAAAAATGATGGAAGACACTAAAGGAAAAAATTAACGACAAAGACAGCACCAACAGATGTCGTTGTTCCAGAGCTGATGAGGGGTATCTCGAAGCACACGAAACTTTTTCCTTCCTTCATTCACGCACACTACTCTCTAATGAGCAACGGTATACGGCCTTCCTTCCAGTTACTTGAATTTGAAATAAAAAAAAGTTTGCTGTCTTGCTATCAAG
	RPL18B UPE	328	GCCGAAGGCAGGGATAAGGAAGGAATGCAGTTGGTTTTCTATGGACTACTCTTTTAAATGATATATGTACCAATAAAGATGGAGTAGGCGTAATAACAAAGTTTCAAGGCCATATATAGCGCCTTATATATACACATGCATGTATTTATCACGAATTTTATTTTCCTCGAGAATCACCACCGTTCATTACAAGACTATACCAGAAGACGCCAAAATCAGACAGAATTGATCTGGCGGTGCCTTATTCGGAAGTACAAGATCAGTATCAATGTAGTGACTCTGCTACATTTCGTGTCAGGATCTTCACCTTTTGGCGACTGCTAATGGC
	CYC1 UPE	485	GAAAAGAATGCAGAAAGATGTCAACTGAAAAAAAAAAAGGTGAACACAGGAAAAAAAATAAAAAAAAAAAAAAAAAAAGGAGGACGAAACAAAAAAGTGAAAAAAAATGAAAATTTTTTTGGAAAACCAAGAAATGAATTATATTTCCGTGTGAGACGACATCGTCGAATATGATTCAGGGTAACAGTATTGATGTAATCAATTTCCTACCTGAATCTAAAATTCCCGGGAGCAAGATCAAGATGTTTTCACCGATCTTTCCGGTCTCTTTGGCCGGGGTTTACGGACGATGGCAGAAGACCAAAGCGCCAGTTCATTTGGCGAGCGTTGGTTGGTGGATCAAGCCCACGCGTAGGCAATCCTCGAGCAGATCCGCCAGGCGTGTATATATAGCGTGGA…
	RNR2 UPE	311	AACTATGCGAAATCCGGAGCAACGGGCAACCGTTTGGGGAAAGACCACACCCACGCGCGATCGCCATGGCAACGAGGTCGCACACGCCCCACACCCAGACCTCCCTGCGAGCGGGCATGGGTACAATGTCCCCGTTGCCACAGAGACCACTTCGTAGCACAGCGCAGAGCGTAGCGTGTTGTTGCTGCTGACAAAAGAAAATTTTTCTTAGCAAAGCAAAGGAGGGGAAGCACGGGCAGATAGCACCGTACCATACCCTTGGAAACTCGAAATGAACGAAGCAGGAAATGAGAGAATGAGAGTTTTGTAGG
	RPL10 UPE	341	TCACTTGTCTGTGTGTTTAACTGCCTTTCAATTCACCTCATCTCATCTCCCGCTACTTTCCATATATAAAAGCAAAATTAATTTGCTTTTTCCCCTGTCAGTATAAAAAAATTTTCCGCAGGATATAGAAAAAAAAGAAATGAAATTATAGTAGCGGTTATTTCCGTGGGGTGCTTTTTTACACCTGTACATCTTTTCCCTCCGTACATTTTTTTTATTTTTTTTTTTGGTTTTTTTTTTTCGATATTTTTCCCTCCGAAACTAGTTAGCACAATAATGCTGACTAAGGAAACTTTTCATCTCAGAATTGATGGTCAGTTTGGTTTCTCTAGAGAATAGTT
	ENO2 UPE	367	GTCACTAACGACGTGCACCAACTTGCGGAAAGTGGAATCCCGTTCCAAAACTGGCATCCACTAATTGATACATCTACACACCGCACGCCTTTTTTCTGAAGCCCACTTTCGTGGACTTTGCCATATGCAAAATTCATGAAGTGTGATACCAAGTCAGCATACACCTCACTAGGGTAGTTTCTTTGGTTGTATTGATCATTTGGTTCATCGTGGTTCATTAATTTTTTTTCTCCATTGCTTTCTGGCTTTGATCTTACTATCATTTGGATTTTTGTCGAAGGTTGTAGAATTGTATGTGACAAGTGGCACCAAGCATATATAAAAAAAAAAAGCATTATCTTCCTACCAGAGTTGATTGTTAAAAACG
	PGK1 UPE	347	TGTTTGCAAAAAGAACAAAACTGAAAAAACCCAGACACGCTCGACTTCCTGTCTTCCTATTGATTGCAGCTTCCAATTTCGTCACACAACAAGGTCCTAGCGACGGCTCACAGGTTTTGTAACAAGCAATCGAAGGTTCTGGAATGGCGGGAAAGGGTTTAGTACCACATGCTATGATGCCCACTGTGATCTCCAGAGCAAAGTTCGTTCGATCGTACTGTTACTCTCTCTCTTTCAAACAGAATTGTCCGAATCGTGTGACAACAACAGCCTGTTCTCACACACTCTTTTCTTCTAACCAAGGGGGTGGTTTAGTTTAGTAGAACCTCGTGAAACTTACATTTACA
	TDH3 core promoter	289	AATGATGACACAAGGCAATTGACCCACGCATGTATCTATCTCATTTTCTTACACCTTCTATTACCTTCTGCTCTCTCTGATTTGGAAAAAGCTGAAAAAAAAGGTTGAAACCAGTTCCCTGAAATTATTCCCCTACTTGACTAATAAGTATATAAAGACGGTAGGTATTGATTGTAATTCTGTAAATCTATTTCTTAAACTTCTTAAATTCTACTTTTATAGTTAGTCTTTTTTTTAGTTTTAAAACACCAAGAACTTAGTTTCGAATAAACACACATAAACAAACAAA
	PGI1 core promoter	292	CCATCTGCACGTTGTTATAATGTCCCGTGTCTATATATATCCATTGACGGTATTCTATTTTTTTGCTATTGAAATGAGCGTTTTTTGTTACTACAATTGGTTTTACAGACGGAATTTTCCCTATTTGTTTCGTCCCATTTTTCCTTTTCTCATTGTTCTCATATCTTAAAAAGGTCCTTTCTTCATAATCAATGCTTTCTTTTACTTAATATTTTACTTGCATTCAGTGAATTTTAATACATATTCCTCTAGTCTTGCAAAATCGATTTAGAATCAAGATACCAGCCTAAAA
	TPI1 core promoter	280	ATCACACAATTCTCTCGGATACCACCTCGGTTGAAACTGACAGGTGGTTTGTTACGCATGCTAATGCAAAGGAGCCTATATACCTTTGGCTCGGCTGCTGTAACAGGGAATATAAAGGGCAGCATAATTTAGGAGTTTAGTGAACTTGCAACATTTACTATTTTCCCTTCTTACGTAAATATTTTTCTTTTTAATTCTAAATCAATCTTTTTCAATTTTTTGTTTGTATTCTTTTCTTGCTTAAATCTATAACTACAAAAAACACATACATAAACTAAAA
	THD3 full promoter	698	ATAAAAAACACGCTTTTTCAGTTCGAGTTTATCATTATCAATACTGCCATTTCAAAGAATACGTAAATAATTAATAGTAGTGATTTTCCTAACTTTATTTAGTCAAAAAATTAGCCTTTTAATTCTGCTGTAACCCGTACATGCCCAAAATAGGGGGCGGGTTACACAGAATATATAACATCGTAGGTGTCTGGGTGAACAGTTTATTCCTGGCATCCACTAAATATAATGGAGCCCGCTTTTTAAGCTGGCATCCAGAAAAAAAAAGAATCCCAGCACCAAAATATTGTTTTCTTCACCAACCATCAGTTCATAGGTCCATTCTCTTAGCGCAACTACAGAGAACAGGGGCACAAACAGGCAAAAAACGGGCACAACCTCAATGGAGTGATGCAACCT…
	PGI1 full promoter	1000	AATTCAGTTTTCTGACTGAGTTAAAAACTAATGTAGCGACACCACTTCCATTGGTGCCTCCGTTATTTTTTTTTTGTATGTTAATGCTAAATAATACACCGCTATGTATTTCAGGGCACTACTTCTACACATCAACGGTACTAAACATTTCGCTCAAGATCGGTCCGCTTTCACGTATTTGGATGCTATGCAATGTTGACTATTCTTAGTGGATAACATGCGGCATTTCCTGGCGGCTATTTGCATCGCTATGTAAGTGGCAATGTTCGGATGTGGGTAGTACTTTCAAAAGAAAAAATATTACTGAAGAAGGCATACTACGCCAAGACTATTTTATTCTCAGCACTTGTCCTACGTGGGGTTAGAGGCGAGTAAGACTTTGGCCCCGCTGCGGAAGCA…
	TPI1 full promoter	583	TGTTTAAAGATTACGGATATTTAACTTACTTAGAATAATGCCATTTTTTTGAGTTATAATAATCCTACGTTAGTGTGAGCGGGATTTAAACTGTGAGGACCTTAATACATTCAGACACTTCTGCGGTATCACCCTACTTATTCCCTTCGAGATTATATCTAGGAACCCATCAGGTTGGTGGAAGATTACCCGTTCTAAGACTTTTCAGCTTCCTCTATTGATGTTACACCTGGACACCCCTTTTCTGGCATCCAGTTTTTAATCTTCAGTGGCATGTGAGATTCTCCGAAATTAATTAAAGCAATCACACAATTCTCTCGGATACCACCTCGGTTGAAACTGACAGGTGGTTTGTTACGCATGCTAATGCAAAGGAGCCTATATACCTTTGGCTCGGCT…
	CCW12 full promoter	998	AACCAGGGCAAAGCAAAATAAAAGAAACTTAATACGTTATGCCGTAATGAAGGGCTACCAAAAACGATAATCTCAACTGTAAACAGGTACAATGCGGACCCTTTTGCCACAAAACATACATCATTCATTGCCGGAAAAAGAAAGAAGTGAAGACAGCAGTGCAGCCAGCCATGTTGCGCCAATCTAATTATAGATGCTGGTGCCCTGAGGATGTATCTGGAGCCAGCCATGGCATCATGCGCTACCGCCGGATGTAAAATCCGACACGCAAAAGAAAACCTTCGAGGTTGCGCACTTCGCCCACCCATGAACCACACGGTTAGTCCAAAAGGGGCAGTTCAGATTCCAGATGCGGGAATTAGCTTGCTGCCACCCTCACCTCACTAACGCTGCGGTGTG…
	ALD6 full promoter	1000	TGATCTGATGCGCTTTGCATATCTCATATTCCTTCACTAGCATAAAAATCCAAAAAAAAAGAATATTTAGGCCGAATGGAATTATTCGTAACGTCATACGAAAAAAGTTTCAATTCGTACAATGCCTGGCATGTTCATTCGAATATAAGGCCGCCGCCTTCCAGTCAGGGTAGCCAAAAGTATAATCCCGGGTGGAAACTAAACTAAAAACCGTACTCACAACTTTCCGCGGACGCTAACAGACAAATAGACACACTATCAGGTCAGGAACTGCCGTCACATACGACACTGCCCCTCACGTAAGGGCATGATAGAATTGGATTATGTAAAAGGTGAAGATACCATTGTAGAAGCAACCAGCACGTCGCCGTGGCTGATGAGGTCTCCTCTTGCCCGGGC…
	RPL13B full promoter	719	TTGGGATTCTTCTCTTGTATACTTTACTATCTACCTTTATTTATGAGGCTTCCTTTACAGAGTTCAGAATTTGTAGGCTATTTTTATGTATATCCTTGCCCTCTCAGTTGTTGCAGCGAGTTCACGATAGTTTGCGCTAAGCGGTAACTCTTGGAATTCCAGCAAACTGCCAATCGTCCGCTGTGCTAAACTGGACGGGAGTCAAGGAAAATCAAGCGTCAATTACTTTTCTTACCAGGCCGCCAACAATTTTTATATACGGCCTTAGCATTTTCCATTTCCGAGATGATTTTATAATGTATGGGTGCCAATATGTACTGATGTTTAAGTAATACGGTGAGATTATCTTGAAAAAGATTTTCAGTGCCATAAAATCTGTACATTACGCACCCATACATT…
	ADH1 full promoter	1000	AAGGTGAGACGCGCATAACCGCTAGAGTACTTTGAAGAGGAAACAGCAATAGGGTTGCTACCAGTATAAATAGACAGGTACATACAACACTGGAAATGGTTGTCTGTTTGAGTACGCTTTCAATTCATTTGGGTGTGCACTTTATTATGTTACAATATGGAAGGGAACTTTACACTTCTCCTATGCACATATATTAATTAAAGTCCAATGCTAGTAGAGAAGGGGGGTAACACCCCTCCGCGCTCTTTTCCGATTTTTTTCTAAACCGTGGAATATTTCGGATATCCTTTTGTTGTTTCCGGGTGTACAATATGGACTTCCTCTTTTCTGGCAACCAAACCCATACATCGGGATTCCTATAATACCTTCGTTGGTCTCCCTAACATGTAGGTGGCGGAG…
	RPL18B full promoter	1131	GCCGAAGGCAGGGATAAGGAAGGAATGCAGTTGGTTTTCTATGGACTACTCTTTTAAATGATATATGTACCAATAAAGATGGAGTAGGCGTAATAACAAAGTTTCAAGGCCATATATAGCGCCTTATATATACACATGCATGTATTTATCACGAATTTTATTTTCCTCGAGAATCACCACCGTTCATTACAAGACTATACCAGAAGACGCCAAAATCAGACAGAATTGATCTGGCGGTGCCTTATTCGGAAGTACAAGATCAGTATCAATGTAGTGACTCTGCTACATTTCGTGTCAGGATCTTCACCTTTTGGCGACTGCTAATGGCTATATATACCGTCATTTTCGCGTCACTTCTTTGTGCTTCCTGCTTTTTCGTGACGCGCGGTTTTGAAAACA…
	CYC1 full promoter	950	TTAGTGTGTGAATGAAATAGGTGTATGTTTTCTTTTTGCTAGACAATAATTAGGAACAAGGTAAGGGAACTAAAGTGTAGAATAAGATTAAAAAAGAAGAACAAGTTGAAAAGGCAAGTTGAAATTTCAAGAAAAAAGTCAATTGAAGTACAGTAAATTGACCTGAATATATCTGAGTTCCGACAACAATGAGTTTACCAAAGAGAACAATGGAATAGGAAACTTTGAACGAAGAAAGGAAAGCAGGAAAGGAAAAAATTTTTAGGCTCGAGAACAATAGGGCGAAAAAACAGGCAACGAACGAACAATGGAAAAACGAAAAAAAAAAAAAAAAACACAGAAAAGAATGCAGAAAGATGTCAACTGAAAAAAAAAAAGGTGAACACAGGAAAAAAAATA…
	RNR2 full promoter	557	GCGATCTTCCACTATTCAGCGCCGTCCGCCCTCTCTCGTGTTTTTTGTTTACGCGACAACTATGCGAAATCCGGAGCAACGGGCAACCGTTTGGGGAAAGACCACACCCACGCGCGATCGCCATGGCAACGAGGTCGCACACGCCCCACACCCAGACCTCCCTGCGAGCGGGCATGGGTACAATGTCCCCGTTGCCACAGAGACCACTTCGTAGCACAGCGCAGAGCGTAGCGTGTTGTTGCTGCTGACAAAAGAAAATTTTTCTTAGCAAAGCAAAGGAGGGGAAGCACGGGCAGATAGCACCGTACCATACCCTTGGAAACTCGAAATGAACGAAGCAGGAAATGAGAGAATGAGAGTTTTGTAGGTATATATAGCGGTAGTGTTTGCGCGTTACCA…
	RPL10 full promoter	450	TCACTTGTCTGTGTGTTTAACTGCCTTTCAATTCACCTCATCTCATCTCCCGCTACTTTCCATATATAAAAGCAAAATTAATTTGCTTTTTCCCCTGTCAGTATAAAAAAATTTTCCGCAGGATATAGAAAAAAAAGAAATGAAATTATAGTAGCGGTTATTTCCGTGGGGTGCTTTTTTACACCTGTACATCTTTTCCCTCCGTACATTTTTTTTATTTTTTTTTTTGGTTTTTTTTTTTCGATATTTTTCCCTCCGAAACTAGTTAGCACAATAATGCTGACTAAGGAAACTTTTCATCTCAGAATTGATGGTCAGTTTGGTTTCTCTAGAGAATAGTTTATAAAAAGATGTTGATGTGGAGCAACCATTTATACATCCTTTCCGCAAGTGCTTTTG…
	ENO2 full promoter	520	ACGCGGCGTTATGTCACTAACGACGTGCACCAACTTGCGGAAAGTGGAATCCCGTTCCAAAACTGGCATCCACTAATTGATACATCTACACACCGCACGCCTTTTTTCTGAAGCCCACTTTCGTGGACTTTGCCATATGCAAAATTCATGAAGTGTGATACCAAGTCAGCATACACCTCACTAGGGTAGTTTCTTTGGTTGTATTGATCATTTGGTTCATCGTGGTTCATTAATTTTTTTTCTCCATTGCTTTCTGGCTTTGATCTTACTATCATTTGGATTTTTGTCGAAGGTTGTAGAATTGTATGTGACAAGTGGCACCAAGCATATATAAAAAAAAAAAGCATTATCTTCCTACCAGAGTTGATTGTTAAAAACGTATTTATAGCAAACGCAATT…
	PGK1 full promoter	872	ACTGTAATTGCTTTTAGTTGTGTATTTTTAGTGTGCAAGTTTCTGTAAATCGATTAATTTTTTTTTCTTTCCTCTTTTTATTAACCTTAATTTTTATTTTAGATTCCTGACTTCAACTCAAGACGCACAGATATTATAACATCTGCATAATAGGCATTTGCAAGAATTACTCGTGAGTAAGGAAAGAGTGAGGAACTATCGCATACCTGCATTTAAAGATGCCGATTTGGGCGCGAATCCTTTATTTTGGCTTCACCCTCATACTATTATCAGGGCCAGAAAAAGGAAGTGTTTCCCTCCTTCTTGAATTGATGTTACCCTCATAAAGCACGTGGCCTCTTATCGAGAAAGAAATTACCGTCGCTCGTGATTTGTTTGCAAAAAGAACAAAACTGAAAA…
	5' GEM	1963	ATAACTTCGTATATTATATAATATACGAAGTTATGTTACACAGAATATATAACATCGTAGGTGTCTGGGTGAACAGTTTATTCCTGGCATCCACTAAATATAATGGAGCCCGCTTTTTAAGCTGGCATCCAGAAAAAAAAAGAATCCCAGCACCAAAATATTGTTTTCTTCACCAACCATCAGTTCATAGGTCCATTCTCTTAGCGCAACTACAGAGAACAGGGGCACAAACAGGCAAAAAACGGGCACAACCTCAATGGAGTGATGCAACCTGCCTGGAGTAATAACTTCGTATATTATATAATATACGAAGTTATGTAACAAAAATCACGATCTGGGTGGGTGTGGGTGTATTGGATTATAGGAAGCCACGCGCTCAACCTGGAATTACAGGAAGCT…

## Sheet: terminator sequences
List of DNA sequences of the terminators used in this study.
	terminator fragment	sequence length (bp)	DNA sequence
	ACS2 full terminator	202	GACTTAAATGAGAAAAATTTCGTAATGAGATAAAATTTCGCTCCTTTTCTGTTTTCTATTTTCTATTTTCCCAACTTTTGCTCTATTCAGTTATAAATTACTATTTATCCATCAGTTAAAAAACAAGATCTTTTACTGGTCAGCTAGGAAAGCGAAAATACAAAGACTTTATGCACTTAGTGATATATATGTATAGATATAT
	ADH1 full terminator	188	GCGAATTTCTTATGATTTATGATTTTTATTATTAAATAAGTTATAAAAAAAATAAGTGTATACAAATTTTAAAGTGACTCTTAGGTTTTAAAACGAAAATTCTTATTCTTGAGTAACTCTTTCCTGTAGGTCAGGTTGCTTTCTCAGGTATAGCATGAGGTCGCTCTTATTGACCACACCTCTACCGGCATG
	VSP13 full terminator	103	TCACATATGAAAGTATATACCCGCTTTTGTACACTATGTAGCTATAATTCAATCGTATTATTGTAGCTCCGCACGACCATGCCTTAGAAATATCCGCAGCGCG
	CYC1 full terminator	197	AGCTAAGATCCGCTCTAACCGAAAAGGAAGGAGTTAGACAACCTGAAGTCTAGGTCCCTATTTATTTTTTTATAGTTATGTTAGTATTAAGAACGTTATTTATATTTCAAATTTTTCTTTTTTTTCTGTACAGACGCGTGTACGCATGTAACATTATACTGAAAACCTTGCTTGAGAAGGTTTTGGGACGCTCGAAG
	IDP1 full terminator	193	TCGAATTTACGTAGCCCAATCTACCACTTTTTTTTTTCATTTTTTAAAGTGTTATACTTAGTTATGCTCTAGGATAATGAACTACTTTTTTTTTTTTTTTTTTACTGTTATCATAAATATATATACCTTATTGTTGTTTGCAACCGTCGGTTAATTCCTTATCAAGGTTCCCCAAGTTCGGATCATTACCATC
	HIS5 full terminator	145	ATAGATTAATTTAAACAGTATATGTACAGTTTTATATATATATATATATATATATACATATATAAAGAAACCTGTGCGTTTTTTGTATTTTCAAATACATTTAGTTTTGGCGCCACTTCTATAAAAGGTCTCATGATATTGTTAC
	GRE3 full terminator	189	TCCAGCCAGTAAAATCCATACTCAACGACGATATGAACAAATTTCCCTCATTCCGATGCTGTATATGTGTATAAATTTTTACATGCTCTTCTGTTTAGACACAGAACAGCTTTAAATAAAATGTTGGATATACTTTTTCTGCCTGTGGTGTCATCCACGCTTTTAATTCATCTCTTGTATGGTTGACAA
	ACS1 full terminator	205	TGAGAGAATATGTATAAAGTTCATTTGTTCTTTTATGTATCTTCTAGTTATTGGTCATGTTTAAAATGGTAAAAATAAAGAAAATAATTTCTATATTTTAGTGTATAATATAATCGTCATAGATTTCGAAGTAATGAAAGAAAGGTTATCATTAGGTACTATAAACTATGCTTTCTGTTTGCTGCGAAAATACATATGTACAGTT
	TPS1 full terminator	250	TGAACCCGATGCAAATGAGACGATCGTCTATTCCTGGTCCGGTTTTCTCTGCCCTCTCTTCTATTCACTTTTTTTATACTTTATATAAAATTATATAAATGACATAACTGAAACGCCACACGTCCTCTCCTATTCGTTAACGCCTGTCTGTAGCGCTGTTACTGAAGCTGCGCAAGTAGTTTTTTCACCGTATAGGCCCTCTTTTTCTCTCTCTTTCTTTCTCTCCCGCGCTGATCTCTTCTTCGAAACA
	SPG5 full terminator	213	CAAAGACGTTGTTTCATCGCGCTATTACCAAGAAGGTTACTTTACTTGTTCTTGCACATGGACGCACGTTGTGTGTTCATATATATATATATATATATATATATATATTTGTGCTTGTTTTCATTGTCTCTATAGTTAATACATTCTATTTTTATCGTTATATTTGCATTCTCTTCGCATAAAAACTTCATGAAAATTCGGCAGAAAATAAGC
	TPI1 full terminator	160	AAGGGAACCTTTTACAACAAATATTTGAAAAATTACCTCCATTATTATACCTTCTCTTTATGTAATTGTTAGTTCGAAAATTTTTTCTTCATTAATATAATCAACTTCTAAAACTTTCTAAAAACGTTCTCTTTTTCGAGATTAGTGCTTCTTCCCAATC
	3' GEM	1270	ATAACTTCGTATATTATATAATATACGAAGTTATGACTTAAATGAGAAAAATTTCGTAATGAGATAAAATTTCGCTCCTTTTCTGTTTTCTATTTTCTATTTTCCCAACTTTTGCTCTATTCAGTTATAAATTACTATTTATCCATCAGTTAAAAAACAAGATCTTTTACTGGTCAGCTAGGAAAGCGAAAATACAAAGACTTTATGCACTTAGTGATATATATGTATAGATATATATAACTTCGTATATTATATAATATACGAAGTTATGCGAATTTCTTATGATTTATGATTTTTATTATTAAATAAGTTATAAAAAAAATAAGTGTATACAAATTTTAAAGTGACTCTTAGGTTTTAAAACGAAAATTCTTATTCTTGAGTAACTCTTTCCTGTAG…

## Sheet: p-values LoxPsym position 
Statistical analysis of the effect of LoxPsym insertion at promoter and terminator sites.
	Effect of LoxPsymPsym at the TDH3 promoter
	variable		emmean	SE	lwr	upr
	TDH3		9689.4	17.04	9655.99	9722.8
	TDH3_TATA		8835.3	17.87	8800.28	8870.3
	TDH3_TSS		3571.6	16.49	3539.26	3603.9
	TDH3_ATG		102.4	21.6	60.05	144.7
	TDH3_core		108.8	17.81	73.92	143.8
	nonFluo		101.2	18.14	65.64	136.7
	comparison by TukeyHSD_parameter 1	comparison by TukeyHSD_parameter 2	diff	lwr	upr	p-value1
	TDH3_TATA	TDH3	-854.084	-924.448	-783.721	0
	TDH3_TSS	TDH3	-6117.81	-6185.38	-6050.23	0
	TDH3_ATG	TDH3	-9587.01	-9665.4	-9508.62	0
	TDH3_core	TDH3	-9580.55	-9650.8	-9510.31	0
	nonFluo	TDH3	-9588.2	-9659.11	-9517.28	0
	TDH3_TSS	TDH3_TATA	-5263.72	-5333.01	-5194.43	0
	TDH3_ATG	TDH3_TATA	-8732.93	-8812.8	-8653.05	0
	TDH3_core	TDH3_TATA	-8726.47	-8798.37	-8654.56	0
	nonFluo	TDH3_TATA	-8734.11	-8806.67	-8661.55	0
	TDH3_ATG	TDH3_TSS	-3469.2	-3546.63	-3391.77	0
	TDH3_core	TDH3_TSS	-3462.75	-3531.92	-3393.57	0
	nonFluo	TDH3_TSS	-3470.39	-3540.25	-3400.54	0
	TDH3_core	TDH3_ATG	6.45716	-73.3185	86.2328	0.999911
	nonFluo	TDH3_ATG	-1.18725	-81.5539	79.1794	1
	nonFluo	TDH3_core	-7.64441	-80.0898	64.801	0.999673
	Effect of LoxPsymPsym at the CYC1 and HIS5 terminators
	variable		emmean	SE	lwr	upr
	LoxPsym_CYC1_LoxPsym		3833.7	8.753	3817	3850.8
	CYC1		2942.9	8.937	2925	2960.5
	HIS5		2707.4	19.214	2670	2745.1
	LoxPsym_HIS5_LoxPsym		3161.6	8.545	3145	3178.3
	nonFluo		101.2	9.79	82	120.4
	comparison by TukeyHSD_parameter 1	comparison by TukeyHSD_parameter 2	diff	lwr	upr	p-value1
	CYC1	LoxPsym_CYC1_LoxPsym	-890.741	-926.389	-855.093	0
	HIS5	LoxPsym_CYC1_LoxPsym	-1126.23	-1186.4	-1066.06	0
	LoxPsym_HIS5_LoxPsym	LoxPsym_CYC1_LoxPsym	-672.112	-706.969	-637.255	0
	nonFluo	LoxPsym_CYC1_LoxPsym	-3732.48	-3769.91	-3695.06	0
	HIS5	CYC1	-235.491	-295.88	-175.103	0
	LoxPsym_HIS5_LoxPsym	CYC1	218.629	183.393	253.864	0
	nonFluo	CYC1	-2841.74	-2879.52	-2803.97	0
	LoxPsym_HIS5_LoxPsym	HIS5	454.12	394.195	514.045	0
	nonFluo	HIS5	-2606.25	-2667.7	-2544.8	0
	nonFluo	LoxPsym_HIS5_LoxPsym	-3060.37	-3097.4	-3023.34	0
	Effect of LoxPsymPsym at the PGI1 promoter
	variable		emmean	SE	lwr	upr
	PGI1		475.2	1.46	472.3	478
	PGI1_ATG		95.5	1.55	92.5	98.6
	PGI1_TATA		418.6	1.46	415.7	421.5
	PGI1_TSS		233.9	1.45	231	236.7
	nonFluo		101.2	1.59	98.1	104.3
	comparison by TukeyHSD_parameter 1	comparison by TukeyHSD_parameter 2	diff	lwr	upr	p-value1
	PGI1_ATG	PGI1	-379.659	-385.457	-373.862	0
	PGI1_TATA	PGI1	-56.5797	-62.2122	-50.9472	0
	PGI1_TSS	PGI1	-241.32	-246.927	-235.713	0
	nonFluo	PGI1	-373.995	-379.888	-368.101	0
	PGI1_TATA	PGI1_ATG	323.08	317.273	328.886	0
	PGI1_TSS	PGI1_ATG	138.339	132.557	144.12	0
	nonFluo	PGI1_ATG	5.66464	-0.394835	11.7241	0.0799269
	PGI1_TSS	PGI1_TATA	-184.741	-190.357	-179.125	0
	nonFluo	PGI1_TATA	-317.415	-323.317	-311.513	0
	nonFluo	PGI1_TSS	-132.674	-138.552	-126.797	0
	Effect of LoxPsymPsym at the TPI1 promoter
	variable		emmean	SE	lwr	upr
	TPI1		3349.68	5.076	3339.73	3359.63
	TPI1_ATG		85.92	5.41	75.32	96.53
	TPI1_TATA		1120.69	5	1110.89	1130.49
	TPI1_TSS		998.54	4.825	989.08	1007.99
	nonFluo		101.19	5.515	90.38	112
	comparison by TukeyHSD_parameter 1	comparison by TukeyHSD_parameter 2	diff	lwr	upr	p-value1
	TPI1_ATG-TPI1		-3263.75	-3283.99	-3243.52	0
	TPI1_TATA-TPI1		-2228.98	-2248.42	-2209.55	0
	TPI1_TSS-TPI1		-2351.14	-2370.25	-2332.03	0
	nonFluo	TPI1	-3248.48	-3268.93	-3228.04	0
	TPI1_TATA	TPI1_ATG	1034.77	1014.68	1054.86	0
	TPI1_TSS	TPI1_ATG	912.615	892.84	932.389	0
	nonFluo	TPI1_ATG	15.2703	-5.80301	36.3436	0.27742
	TPI1_TSS	TPI1_TATA	-122.156	-141.111	-103.201	0
	nonFluo	TPI1_TATA	-1019.5	-1039.81	-999.194	0
	nonFluo	TPI1_TSS	-897.344	-917.334	-877.355	0
	1Statistical analysis on the distributions shown in Fig. 1 c, e and Supplemental Fig. 1 a-b. Distributions were compared using the Tukey multiple comparisons of means.

## Sheet: genes
Six heterologous genes targeted for astaxanthin production improvement in S. cerevisiae.
	Gene	Enzyme	Original host	Origin	Integration locus	Sequence
	tHMG1	truncated 3-hydroxy-3-methylglutaryl-coenzyme A reductase	S. cereviae strain BY4741	pML494 (Addgene #100539, Hochrein et al., 2018)	near ARS208 (Reider Apel et al., 2017), OF/R23 encodes the sgRNA target sequence	ATGGACCAATTGGTGAAAACTGAAGTCACCAAGAAGTCTTTTACTGCTCCTGTACAAAAGGCTTCTACACCAGTTTTAACCAATAAAACAGTCATTTCTGGATCGAAAGTCAAAAGTTTATCATCTGCGCAATCGAGCTCATCAGGACCTTCATCATCTAGTGAGGAAGATGATTCCCGCGATATTGAAAGCTTGGATAAGAAAATACGTCCTTTAGAAGAATTAGAAGCATTATTAAGTAGTGGAAATACAAAACAATTGAAGAACAAAGAGGTCGCTGCCTTGGTTATTCACGGTAAGTTACCTTTGTACGCTTTGGAGAAAAAATTAGGTGATACTACGAGAGCGGTTGCGGTACGTAGGAAGGCTCTTTCAATTTTGGCAGAAGCTCCTGTATTA…
	CrtE	geranylgeranyl diphosphate synthase	Xanthophyllomyces dendrorhous	pML494 (Addgene #100539, Hochrein et al., 2018)	near ARS308 (Reider Apel et al., 2017), OF/R24 encodes the sgRNA target sequence	ATGGATTACGCGAACATCCTCACAGCAATTCCACTCGAGTTTACTCCTCAGGATGATATCGTGCTCCTTGAACCGTATCACTACCTAGGAAAGAACCCTGGAAAAGAAATTCGATCACAACTCATCGAGGCTTTCAACTATTGGTTGGATGTCAAGAAGGAGGATCTCGAGGTCATCCAGAACGTTGTTGGCATGCTACATACCGCTAGCTTATTAATGGACGATGTGGAGGATTCATCGGTCCTCAGGCGTGGGTCGCCTGTGGCCCATCTAATTTACGGGATTCCGCAGACAATAAACACTGCAAACTACGTCTACTTTCTGGCTTATCAAGAGATCTTCAAGCTTCGCCCAACACCGATACCCATGCCTGTAATTCCTCCTTCATCTGCTTCGCTT…
	CrtI	phytoene desaturase	X. dendrorhous	pML494 (Addgene #100539, Hochrein et al., 2018)	near ARS416 (Reider Apel et al., 2017), OF/R25 encodes the sgRNA target sequence	ATGGGAAAAGAACAAGATCAGGATAAACCCACAGCTATCATCGTGGGATGTGGTATCGGTGGAATCGCCACTGCCGCTCGTCTTGCTAAAGAAGGTTTCCAGGTCACGGTGTTCGAGAAGAACGACTACTCCGGAGGTCGATGCTCTTTAATCGAGCGAGATGGTTATCGATTCGATCAGGGGCCCAGTTTGCTGCTCTTGCCAGATCTCTTCAAGCAGACATTCGAAGATTTGGGGGAGAAGATGGAAGATTGGGTCGATCTCATCAAGTGTGAACCCAACTATGTTTGCCACTTCCACGATGAAGAGACTTTCACTTTTTCAACCGACATGGCGTTGCTCAAGCGGGAAGTCGAGCGTTTTGAAGGCAAAGATGGATTTGATCGGTTCTTGTCGTTT…
	CrtYB	bifunctional phytoene synthase and lycopene cyclase	X. dendrorhous	pML494 (Addgene #100539, Hochrein et al., 2018)	near ARS911 (Reider Apel et al., 2017), OF/R26 encodes the sgRNA target sequence	ATGACGGCTCTCGCATATTACCAGATCCATCTGATCTATACTCTCCCAATTCTTGGTCTTCTCGGCCTGCTCACTTCCCCGATTTTGACAAAATTTGACATCTACAAAATATCGATCCTCGTATTTATTGCGTTTAGTGCAACCACACCATGGGACTCATGGATCATCAGAAATGGCGCATGGACATATCCATCAGCGGAGAGTGGCCAAGGCGTGTTTGGAACGTTTCTAGATGTTCCATATGAAGAGTACGCTTTCTTTGTCATTCAAACCGTAATCACCGGCTTGGTCTACGTCTTGGCAACTAGGCACCTTCTCCCATCTCTCGCGCTTCCCAAGACTAGATCGTCCGCCCTTTCTCTCGCGCTCAAGGCGCTCATCCCTCTGCCCATTATCTAC…
	CrtW	β-carotene ketolase	Brevundimonas vesicularis	sequence obtained from Wang et al., 2017 and synthesized by Qinlang Biotecht, BGI	near ARS1309 (Reider Apel et al., 2017), OF/R27 encodes the sgRNA target sequence	ATGTCCGCTGTTACTCCAATGAGTAGAGTTGTCCCTAATCAAGCATTGATTGGTTTGACTTTAGCAGGTTTGATTGCTGCTGCTTGGTTGACATTGCATATATACGGTGTCTACTTCCACAGATGGACAATCTGGTCTGTTTTGACCGTCCCATTAATTGTAGCTGGTCAAACTTGGTTGTCCGTAGGTTTATTCATAGTTGCTCATGATGCAATGCACGGTAGTTTGGCACCAGCCAGACCTAGATTAAACACAGCAATCGGTTCTTTGGCTTTAGCATTGTATGCCGGTTTTAGATTCACCCCATTGAAAACTGCCCATCACGCTCATCACGCTGCACCAGGTACAGCAGATGACCCTGATTTTCATGCCGACGCTCCAAGAGCATTTTTGCCTTGG…
	CrtZ	β-carotene hydroxylase	Alcaligenes sp. Strain PC-1	sequence obtained from Wang et al., 2017 and synthesized by Qinlang Biotecht, BGI	near ARS1622 (Reider Apel et al., 2017), OF/R28 encodes the sgRNA target sequence	ATGACACAATTTTTGATAGTTGTCGCAACCGTCTTGGTAATGGAATTAACTGCCTATTCCGTTCATAGATGGATCATGCACGGTCCATTAGGTTGGGGTTGGCATAAAAGTCATCACGAAGAACATGATCACGCCTTGGAAAAGAATGACTTGTACGGTGTAGTTTTCGCTGTTTTGGCAACTATCTTATTCACAGTTGGTGCTTACTGGTGGCCTGTCTTGTGGTGGATTGCATTGGGTATGACCGTTTACGGTTTGATTTACTTCATCTTGCATGATGGTTTAGTCCACCAAAGATGGCCATTCAGATACATACCTAGAAGAGGTTACTTCAGAAGATTGTACCAAGCCCATAGATTACATCACGCTGTAGAAGGTAGAGATCATTGTGTTTCTTTT…

## Sheet: pairwise correlations
Pairwise correlations between carotenoid levels and RGB-values or heterologous expression levels of GEMbLeR variants.
	parameter 11	parameter 21	correlation coefficient2	p-value2	significance code2
	Red	Green	-0.252771	0.177767
	Red	Blue	-0.588366	0.000626816	***
	Green	Blue	0.790418	2.03529e-07	***
	Red	Astaxanthin	0.30694	0.0989742	.
	Green	Astaxanthin	-0.0568415	0.765439
	Blue	Astaxanthin	-0.278422	0.136271
	Red	Beta-carotene	0.207534	0.271138
	Green	Beta-carotene	0.100481	0.597282
	Blue	Beta-carotene	-0.254792	0.174209
	Astaxanthin	Beta-carotene	0.163588	0.38771
	Red	Canthaxanthin	0.0350693	0.854032
	Green	Canthaxanthin	-0.476524	0.00776361	***
	Blue	Canthaxanthin	-0.462713	0.0100326	*
	Astaxanthin	Canthaxanthin	0.198158	0.293861
	Beta-carotene	Canthaxanthin	0.375005	0.0411608	*
	Red	Lycopene	-0.237231	0.206852
	Green	Lycopene	-0.317101	0.0877449	.
	Blue	Lycopene	-0.0733717	0.700002
	Astaxanthin	Lycopene	0.0277297	0.884351
	Beta-carotene	Lycopene	-0.148402	0.433839
	Canthaxanthin	Lycopene	0.0651018	0.73251
	tHMG1	CrtE	0.230113	0.0291171	*
	tHMG1	CrtI	0.224581	0.033333	*
	CrtE	CrtI	0.475087	2.22987e-06	***
	tHMG1	CrtY	0.31198	0.00275869	**
	CrtE	CrtY	0.300647	0.00398622	**
	CrtI	CrtY	0.290505	0.00547594	**
	tHMG1	CrtW	-0.0535628	0.61609
	CrtE	CrtW	0.261762	0.0126956	*
	CrtI	CrtW	0.195688	0.064541	.
	CrtY	CrtW	0.0120335	0.910373
	tHMG1	CrtZ	-0.0875102	0.412122
	CrtE	CrtZ	-0.115223	0.279507
	CrtI	CrtZ	-0.114729	0.281589
	CrtY	CrtZ	-0.265371	0.0114768	*
	CrtW	CrtZ	0.31068	0.00287977	**
	tHMG1	Astaxanthin	0.133298	0.21039
	CrtE	Astaxanthin	0.024613	0.817882
	CrtI	Astaxanthin	0.261919	0.0126404	*
	CrtY	Astaxanthin	-0.143812	0.176283
	CrtW	Astaxanthin	-0.0862171	0.419091
	CrtZ	Astaxanthin	0.319271	0.00216054	**
	tHMG1	Beta-carotene	0.189397	0.0737945	.
	CrtE	Beta-carotene	0.0197944	0.853089
	CrtI	Beta-carotene	0.108458	0.308894
	CrtY	Beta-carotene	0.113203	0.288077
	CrtW	Beta-carotene	-0.551607	1.75309e-08	***
	CrtZ	Beta-carotene	-0.177358	0.0944596	.
	Astaxanthin	Beta-carotene	0.125097	0.240071
	tHMG1	Canthaxanthin	0.169555	0.110121
	CrtE	Canthaxanthin	0.0713412	0.50401
	CrtI	Canthaxanthin	0.239309	0.0231065	*
	CrtY	Canthaxanthin	0.165415	0.119214
	CrtW	Canthaxanthin	-0.0991701	0.352395
	CrtZ	Canthaxanthin	0.0727311	0.495716
	Astaxanthin	Canthaxanthin	0.150532	0.156719
	Beta-carotene	Canthaxanthin	0.343483	0.000918176	***
	tHMG1	Lycopene	-0.0491812	0.645279
	CrtE	Lycopene	-0.0983526	0.356398
	CrtI	Lycopene	0.24749	0.0186836	*
	CrtY	Lycopene	0.0232702	0.827659
	CrtW	Lycopene	0.106523	0.317657
	CrtZ	Lycopene	-0.111002	0.297615
	Astaxanthin	Lycopene	0.0319006	0.765336
	Beta-carotene	Lycopene	-0.0272564	0.798716
	Canthaxanthin	Lycopene	-0.0349695	0.743507
	1Parameters which were included for correlation analysis were the Red, Green, Blue values obtained from image analysis of GEMbLeR variants (biological triplicates measured in technical duplicate) and the carotenoid (lycopene, β-carotene, canthaxanthin and astaxanthin) concentrations measured via LC-MS (three biological repeats per GEMbLeR variant).
	2Correlation coefficients and p-values from Pearson correlation test are shown in Supplemental Fig. 8. Significance codes: ‘***’ p < 0.001, ‘**’ p < 0.01, ‘*’ p < 0.05, ‘.’ p < 0.1.

## Sheet: carotenoids
Carotenoid levels measured from GEMbLeR variants and control strains with LC-MS.
	Strain1	Biological repeat2	Astaxanthin (µg/L)	Beta-carotene (µg/L)	Lycopene (µg/L)	Canthaxanthin (µg/L)
	A	1	477.573	71.162	734.039	46.7134
	A	2	312.719	88.7335	203.563	38.9758
	A	3	255.353	76.4285	824.724	45.578
	B	1	687.034	68.2131	121.819	83.2637
	B	2	456.607	102.943	85.9282	76.9856
	B	3	547.434	147.198	256.555	75.4863
	C	1	488.172	67.6125	239.146	58.9853
	C	2	473.886	127.645	278.214	102.437
	C	3	485.223	204.957	504.375	92.7624
	D	1	420.508	62.8201	252.626	49.3949
	D	2	353.258	108.211	220.679	76.3666
	D	3	444.21	180.474	372.182	60.3677
	E	1	1.58111	57.2042	56.2604	6.1234
	E	2	1.58111	57.2058	56.2604	5.87925
	E	3	1.58111	57.2042	56.2604	12.1977
	F	1	375.238	60.8187	59.7885	61.8133
	F	2	459.16	68.245	59.3487	49.1444
	F	3	504.236	80.8307	65.39	39.9004
	G	1	727.71	114.373	97.1403	106.484
	G	2	847.687	63.2518	205.374	103.797
	G	3	649.726	75.723	235.892	105.284
	G	4	1065.9	149.561	0	118.33
	H	1	406.407	63.8108	205.32	60.0923
	H	2	296.28	94.5218	230.316	77.7796
	H	3	515.406	153.584	415.302	79.7828
	I	1	118.048	59.9204	175.622	32.737
	I	2	374.012	83.7205	279.464	67.1361
	I	3	251.24	131.129	609.292	128.647
	J	1	279.223	62.0289	158.85	134.782
	J	2	263.171	81.0145	142.788	143.221
	J	3	237.245	95.5003	267.602	175.552
	K	1	449.51	127.598	364.03	121.261
	K	2	291.71	152.836	117.25	174.254
	K	3	464.165	205.318	500.73	160.597
	L	1	519.592	114.373	506.048	34.9241
	L	2	451.126	111.167	172.522	70.5973
	L	3	322.113	110.771	220.218	96.7697
	M	1	144.266	120.279	345.628	106.066
	M	2	135.084	129.76	162.336	160.625
	M	3	145.294	164.799	467.18	134.547
	N	1	316.902	102.126	131.883	72.9103
	N	2	542.871	135.117	130.063	122.063
	N	3	650.23	152.51	353.938	164.834
	O	1	343.811	165.309	130.494	113.425
	O	2	531.469	492.656	113.488	161.298
	O	3	529.955	868.065	104.518	144.426
	P	1	113.585	93.7413	102.022	56.4692
	P	2	177.086	101.097	100.869	98.8796
	P	3	153.41	106.202	97.1403	118.01
	Q	1	360.594	97.6193	116.023	62.3026
	Q	2	556.048	128.26	109.617	95.3758
	Q	3	474.875	125.418	99.9849	83.3399
	R	1	390.879	98.2952	126.407	62.2892
	R	2	586.778	130.346	122.897	139.416
	R	3	402.526	119.575	101.185	90.1366
	S	1	244.372	98.3052	133.122	64.3416
	S	2	650.293	147.488	101.86	87.2305
	S	3	507.123	149.202	177.932	107.877
	T	1	274.435	94.907	124.642	47.0177
	T	2	626.624	150.07	245.345	82.7902
	T	3	527.51	127.656	109.989	105.653
	U	1	251.942	93.4464	97.1403	53.5693
	U	2	306.221	102.674	97.861	56.0113
	U	3	435.942	109.371	97.1403	75.2427
	V	1	179.744	94.7862	172.617	68.3182
	V	2	474.389	132.603	202.214	106.257
	V	3	305.184	130.281	272.369	89.154
	W	1	234.814	98.7549	188.452	112.818
	W	2	345.444	98.1686	97.3837	112.899
	W	3	336.716	147.912	136.012	171.064
	X	1	604.868	97.441	97.1403	96.9739
	X	2	1117.2	120.077	1342.28	65.9993
	X	3	669.102	99.6771	97.1403	184.837
	Y	1	681.442	141.649	103.243	57.4695
	Y	2	572.938	255.911	97.1403	78.55
	Y	3	702.476	265.86	97.1403	84.502
	Z	1	532.799	101.209	143.322	63.2963
	Z	2	834.009	138.178	139.445	155.425
	Z	3	911.2	147.588	123.454	139.078
	A*	1	305.979	101.734	228.099	51.7492
	A*	2	412.55	135.441	156.869	105.956
	A*	3	415.63	127.585	101.843	88.5004
	B*	1	386.641	100.628	389.179	73.5627
	B*	2	346.837	128.592	135.963	181.751
	B*	3	349.826	116.349	144.273	106.563
	C*	1	331.263	104.266	207.642	75.6039
	C*	2	198.895	116.893	105.668	113.42
	C*	3	859.831	138.828	210.053	129.646
	D*	1	413.95	104.595	102.401	40.1468
	D*	2	509.519	127.784	97.1403	102.631
	D*	3	1548.29	172.548	278.212	122.223
	control 1	1	393.072	62.0953	74.0611	54.9731
	control 1	2	438.804	83.7164	87.5744	63.9543
	control 1	3	446.457	96.8923	114.437	69.6177
	control 2	2	378.763	62.3599	74.0871	58.5773
	control 2	3	434.746	77.5628	109.6	75.8941
	control 2	1	479.296	109.631	119.758	74.0955
	control 3	3	401.041	63.3014	76.5166	57.2143
	control 3	1	341.883	76.0044	72.5589	95.1515
	control 3	2	469.439	110.973	117.842	73.3229
	control 4	1	304.844	60.4347	68.3142	48.2583
	control 4	2	371.969	73.6403	94.3247	49.3555
	control 4	3	234.474	95.3944	142.008	139.383
	control 5	2	405.626	62.92	71.3556	59.0828
	control 5	3	404.374	68.1647	103.242	62.0306
	control 5	1	322.39	105.794	121.36	118.493
	control 6	3	190.861	59.6822	64.8648	48.3376
	control 6	1	233.504	64.9154	81.6779	86.1042
	control 6	2	337.573	86.3797	114.684	91.777
	control 7	1	467.598	62.8066	70.5927	56.952
	control 7	2	283.095	65.9319	77.8825	55.6285
	control 7	3	540.791	99.3864	146.524	68.3818
	control 8	2	420.175	63.1012	71.1874	44.9938
	control 8	3	169.855	63.5591	74.7288	64.0982
	control 8	1	468.927	81.5716	112.076	72.1492
	control 9	3	476.271	65.5572	74.8342	44.7088
	control 9	1	416.431	69.6169	89.1473	73.5687
	control 9	2	595.388	94.1646	126.126	85.9873
	control 10	1	469.076	63.8623	68.8513	48.0706
	control 10	2	487.427	79.9307	305.418	97.7174
	control 10	3	527.051	93.3527	135.074	72.6606
	yREF	1	703.022	118.635	136.47	51.6838
	yREF	2	461.191	129.687	98.8409	111.932
	1GEMbLeR variants are labeled alphabetically A-D*. Ten control strains were also included, labeled ‘control 1-10’.
	2At least three biological repeats were measured per strain, with exception of yREF, for which two biological repeats were measured.

## Sheet: stats carotenoids
Statistical analysis for comparison of carotenoid levels between strains
Compound	strain 11	strain 2	method2	estimate	standard error	t-ratio	p-value	significance3
Astaxanthin	control	yREF	Dunnettx	-185.066	114.452	-1.61697	0.999097
	control	A	Dunnettx	48.4918	94.899	0.510984	1
	control	A*	Dunnettx	18.9869	94.899	0.200075	1
	control	B	Dunnettx	-166.652	94.899	-1.75609	0.99653
	control	B*	Dunnettx	35.9385	94.899	0.378703	1
	control	C	Dunnettx	-85.3869	94.899	-0.899766	1
	control	C*	Dunnettx	-66.2898	94.899	-0.698531	1
	control	D	Dunnettx	-8.95201	94.899	-0.094332	1
	control	D*	Dunnettx	-426.88	94.899	-4.49826	0.00723553	**
	control	E	Dunnettx	395.459	94.899	4.16716	0.0222329	*
	control	F	Dunnettx	-49.1714	94.899	-0.518144	1
	control	G	Dunnettx	-425.716	83.4208	-5.10324	0.000752044	***
	control	H	Dunnettx	-8.99063	94.899	-0.094739	1
	control	I	Dunnettx	149.273	94.899	1.57297	0.999442
	control	J	Dunnettx	137.16	94.899	1.44533	0.999883
	control	K	Dunnettx	-4.75536	94.899	-0.0501097	1
	control	L	Dunnettx	-33.9038	94.899	-0.357262	1
	control	M	Dunnettx	255.492	94.899	2.69225	0.663981
	control	N	Dunnettx	-106.294	94.899	-1.12008	0.999999
	control	O	Dunnettx	-71.3718	94.899	-0.752082	1
	control	P	Dunnettx	249.013	94.899	2.62398	0.713502
	control	Q	Dunnettx	-66.7989	94.899	-0.703895	1
	control	R	Dunnettx	-63.0209	94.899	-0.664084	1
	control	S	Dunnettx	-70.2226	94.899	-0.739972	1
	control	T	Dunnettx	-79.1497	94.899	-0.834042	1
	control	U	Dunnettx	65.6717	94.899	0.692017	1
	control	V	Dunnettx	77.2678	94.899	0.814211	1
	control	W	Dunnettx	91.3823	94.899	0.962943	1
	control	X	Dunnettx	-400.017	94.899	-4.21519	0.0190051	*
	control	Y	Dunnettx	-255.245	94.899	-2.68965	0.665909
	control	Z	Dunnettx	-362.296	94.899	-3.8177	0.064904	.
Beta-carotene	control	yREF	Dunnettx	-46.7379	42.9476	-1.08825	1
	control	A	Dunnettx	-1.35127	35.6103	-0.0379461	1
	control	A*	Dunnettx	-44.163	35.6103	-1.24018	0.999995
	control	B	Dunnettx	-28.6947	35.6103	-0.805798	1
	control	B*	Dunnettx	-37.7662	35.6103	-1.06054	1
	control	C	Dunnettx	-55.9816	35.6103	-1.57206	0.999447
	control	C*	Dunnettx	-42.5721	35.6103	-1.1955	0.999998
	control	D	Dunnettx	-39.7448	35.6103	-1.1161	1
	control	D*	Dunnettx	-57.552	35.6103	-1.61616	0.999105
	control	E	Dunnettx	20.2187	35.6103	0.567776	1
	control	F	Dunnettx	7.4586	35.6103	0.209451	1
	control	G	Dunnettx	-23.3037	31.3032	-0.74445	1
	control	H	Dunnettx	-26.5488	35.6103	-0.745536	1
	control	I	Dunnettx	-14.1664	35.6103	-0.397818	1
	control	J	Dunnettx	-2.09114	35.6103	-0.058723	1
	control	K	Dunnettx	-84.4938	35.6103	-2.37274	0.866494
	control	L	Dunnettx	-34.6804	35.6103	-0.973886	1
	control	M	Dunnettx	-60.8555	35.6103	-1.70893	0.99774
	control	N	Dunnettx	-52.4944	35.6103	-1.47414	0.99983
	control	O	Dunnettx	-431.254	35.6103	-12.1104	4.62883e-10	***
	control	P	Dunnettx	-22.9236	35.6103	-0.643734	1
	control	Q	Dunnettx	-39.6755	35.6103	-1.11416	1
	control	R	Dunnettx	-38.6486	35.6103	-1.08532	1
	control	S	Dunnettx	-54.2417	35.6103	-1.5232	0.999687
	control	T	Dunnettx	-46.7876	35.6103	-1.31388	0.999983
	control	U	Dunnettx	-24.4071	35.6103	-0.685395	1
	control	V	Dunnettx	-41.8003	35.6103	-1.17382	0.999999
	control	W	Dunnettx	-37.5219	35.6103	-1.05368	1
	control	X	Dunnettx	-28.3082	35.6103	-0.794943	1
	control	Y	Dunnettx	-143.717	35.6103	-4.03582	0.033755	*
	control	Z	Dunnettx	-51.5682	35.6103	-1.44813	0.999879
Lycopene	control	yREF	Dunnettx	-15.6318	105.133	-0.148686	1
	control	A	Dunnettx	-485.419	87.1718	-5.56853	0.000113976	***
	control	A*	Dunnettx	-60.2469	87.1718	-0.691129	1
	control	B	Dunnettx	-52.7439	87.1718	-0.605056	1
	control	B*	Dunnettx	-121.115	87.1718	-1.38938	0.999946
	control	C	Dunnettx	-238.554	87.1718	-2.7366	0.630792
	control	C*	Dunnettx	-72.4309	87.1718	-0.830897	1
	control	D	Dunnettx	-179.805	87.1718	-2.06265	0.96851
	control	D*	Dunnettx	-57.2275	87.1718	-0.656491	1
	control	E	Dunnettx	45.7632	87.1718	0.524977	1
	control	F	Dunnettx	40.5145	87.1718	0.464766	1
	control	G	Dunnettx	-32.5779	76.6283	-0.425142	1
	control	H	Dunnettx	-181.622	87.1718	-2.0835	0.964543
	control	I	Dunnettx	-252.769	87.1718	-2.89966	0.506453
	control	J	Dunnettx	-87.7229	87.1718	-1.00632	1
	control	K	Dunnettx	-225.313	87.1718	-2.5847	0.740817
	control	L	Dunnettx	-197.572	87.1718	-2.26647	0.912559
	control	M	Dunnettx	-223.024	87.1718	-2.55844	0.758492
	control	N	Dunnettx	-103.271	87.1718	-1.18468	0.999998
	control	O	Dunnettx	-14.1428	87.1718	-0.162241	1
	control	P	Dunnettx	2.01306	87.1718	0.023093	1
	control	Q	Dunnettx	-6.51796	87.1718	-0.0747714	1
	control	R	Dunnettx	-14.8057	87.1718	-0.169845	1
	control	S	Dunnettx	-35.6145	87.1718	-0.408555	1
	control	T	Dunnettx	-57.9685	87.1718	-0.664992	1
	control	U	Dunnettx	4.64307	87.1718	0.0532634	1
	control	V	Dunnettx	-113.71	87.1718	-1.30443	0.999985
	control	W	Dunnettx	-38.5921	87.1718	-0.442713	1
	control	X	Dunnettx	-410.163	87.1718	-4.70522	0.0034297	**
	control	Y	Dunnettx	2.84907	87.1718	0.0326834	1
	control	Z	Dunnettx	-33.3833	87.1718	-0.382959	1
Canthaxanthin	control	yREF	Dunnettx	-11.4566	20.4144	-0.561204	1
	control	A	Dunnettx	26.5956	16.9267	1.57122	0.999453
	control	A*	Dunnettx	-11.7173	16.9267	-0.692239	1
	control	B	Dunnettx	-8.22723	16.9267	-0.486051	1
	control	B*	Dunnettx	-50.2741	16.9267	-2.97011	0.453791
	control	C	Dunnettx	-14.3769	16.9267	-0.849365	1
	control	C*	Dunnettx	-35.872	16.9267	-2.11925	0.956885
	control	D	Dunnettx	8.30825	16.9267	0.490837	1
	control	D*	Dunnettx	-17.9825	16.9267	-1.06237	1
	control	E	Dunnettx	62.2845	16.9267	3.67966	0.0954434	.
	control	F	Dunnettx	20.0653	16.9267	1.18542	0.999998
	control	G	Dunnettx	-38.1225	14.8794	-2.5621	0.756061
	control	H	Dunnettx	-2.20025	16.9267	-0.129987	1
	control	I	Dunnettx	-5.82219	16.9267	-0.343965	1
	control	J	Dunnettx	-80.8337	16.9267	-4.77551	0.00264296	**
	control	K	Dunnettx	-81.686	16.9267	-4.82587	0.00218847	**
	control	L	Dunnettx	2.92097	16.9267	0.172566	1
	control	M	Dunnettx	-63.3946	16.9267	-3.74525	0.0796943	.
	control	N	Dunnettx	-49.5845	16.9267	-2.92937	0.484065
	control	O	Dunnettx	-69.3651	16.9267	-4.09797	0.0277614	*
	control	P	Dunnettx	-20.7682	16.9267	-1.22695	0.999996
	control	Q	Dunnettx	-9.98812	16.9267	-0.590081	1
	control	R	Dunnettx	-26.9292	16.9267	-1.59093	0.999318
	control	S	Dunnettx	-16.1319	16.9267	-0.953044	1
	control	T	Dunnettx	-8.13574	16.9267	-0.480646	1
	control	U	Dunnettx	8.74355	16.9267	0.516554	1
	control	V	Dunnettx	-17.5583	16.9267	-1.03732	1
	control	W	Dunnettx	-61.9089	16.9267	-3.65747	0.101325
	control	X	Dunnettx	-45.5854	16.9267	-2.6931	0.663351
	control	Y	Dunnettx	-3.15585	16.9267	-0.186442	1
	control	Z	Dunnettx	-48.9153	16.9267	-2.88983	0.513908
Astaxanthin	yREF	A	Tukey	233.558	143.066	1.63253	0.998935
	yREF	A*	Tukey	204.053	143.066	1.42629	0.99991
	yREF	B	Tukey	18.4148	143.066	0.128716	1
	yREF	B*	Tukey	221.005	143.066	1.54478	0.999595
	yREF	C	Tukey	99.6795	143.066	0.69674	1
	yREF	C*	Tukey	118.777	143.066	0.830224	1
	yREF	D	Tukey	176.114	143.066	1.231	0.999996
	yREF	D*	Tukey	-241.814	143.066	-1.69023	0.998104
	yREF	E	Tukey	580.525	143.066	4.05776	0.03148	*
	yREF	F	Tukey	135.895	143.066	0.949879	1
	yREF	G	Tukey	-240.65	135.724	-1.77309	0.995969
	yREF	H	Tukey	176.076	143.066	1.23073	0.999996
	yREF	I	Tukey	334.34	143.066	2.33697	0.883116
	yREF	J	Tukey	322.227	143.066	2.2523	0.917621
	yREF	K	Tukey	180.311	143.066	1.26034	0.999993
	yREF	L	Tukey	151.163	143.066	1.0566	1
	yREF	M	Tukey	440.558	143.066	3.07942	0.375348
	yREF	N	Tukey	78.772	143.066	0.550601	1
	yREF	O	Tukey	113.695	143.066	0.794702	1
	yREF	P	Tukey	434.079	143.066	3.03413	0.406783
	yREF	Q	Tukey	118.267	143.066	0.826666	1
	yREF	R	Tukey	122.045	143.066	0.853073	1
	yREF	S	Tukey	114.844	143.066	0.802735	1
	yREF	T	Tukey	105.917	143.066	0.740336	1
	yREF	U	Tukey	250.738	143.066	1.75261	0.996629
	yREF	V	Tukey	262.334	143.066	1.83366	0.993352
	yREF	W	Tukey	276.449	143.066	1.93232	0.986183
	yREF	X	Tukey	-214.951	143.066	-1.50247	0.999756
	yREF	Y	Tukey	-70.1786	143.066	-0.490535	1
	yREF	Z	Tukey	-177.23	143.066	-1.2388	0.999995
	A	A*	Tukey	-29.5049	127.962	-0.230576	1
	A	B	Tukey	-215.143	127.962	-1.68131	0.998261
	A	B*	Tukey	-12.5533	127.962	-0.0981021	1
	A	C	Tukey	-133.879	127.962	-1.04624	1
	A	C*	Tukey	-114.782	127.962	-0.897	1
	A	D	Tukey	-57.4438	127.962	-0.448914	1
	A	D*	Tukey	-475.372	127.962	-3.71495	0.0865268	.
	A	E	Tukey	346.967	127.962	2.71149	0.648992
	A	F	Tukey	-97.6632	127.962	-0.763222	1
	A	G	Tukey	-474.208	119.697	-3.96173	0.0423354	*
	A	H	Tukey	-57.4825	127.962	-0.449216	1
	A	I	Tukey	100.781	127.962	0.787591	1
	A	J	Tukey	88.6684	127.962	0.692929	1
	A	K	Tukey	-53.2472	127.962	-0.416118	1
	A	L	Tukey	-82.3956	127.962	-0.643908	1
	A	M	Tukey	207	127.962	1.61767	0.999089
	A	N	Tukey	-154.786	127.962	-1.20963	0.999997
	A	O	Tukey	-119.864	127.962	-0.936715	1
	A	P	Tukey	200.521	127.962	1.56704	0.999477
	A	Q	Tukey	-115.291	127.962	-0.900978	1
	A	R	Tukey	-111.513	127.962	-0.871454	1
	A	S	Tukey	-118.714	127.962	-0.927734	1
	A	T	Tukey	-127.642	127.962	-0.997498	1
	A	U	Tukey	17.1798	127.962	0.134258	1
	A	V	Tukey	28.776	127.962	0.22488	1
	A	W	Tukey	42.8904	127.962	0.335182	1
	A	X	Tukey	-448.509	127.962	-3.50503	0.14987
	A	Y	Tukey	-303.737	127.962	-2.37365	0.865774
	A	Z	Tukey	-410.788	127.962	-3.21024	0.291794
	A*	B	Tukey	-185.638	127.962	-1.45073	0.999874
	A*	B*	Tukey	16.9516	127.962	0.132474	1
	A*	C	Tukey	-104.374	127.962	-0.815664	1
	A*	C*	Tukey	-85.2767	127.962	-0.666424	1
	A*	D	Tukey	-27.9389	127.962	-0.218338	1
	A*	D*	Tukey	-445.867	127.962	-3.48438	0.157686
	A*	E	Tukey	376.472	127.962	2.94207	0.473766
	A*	F	Tukey	-68.1583	127.962	-0.532646	1
	A*	G	Tukey	-444.703	119.697	-3.71523	0.0864599
	A*	H	Tukey	-27.9775	127.962	-0.21864	1
	A*	I	Tukey	130.286	127.962	1.01817	1
	A*	J	Tukey	118.173	127.962	0.923506	1
	A*	K	Tukey	-23.7423	127.962	-0.185542	1
	A*	L	Tukey	-52.8907	127.962	-0.413332	1
	A*	M	Tukey	236.505	127.962	1.84825	0.992546
	A*	N	Tukey	-125.281	127.962	-0.979052	1
	A*	O	Tukey	-90.3587	127.962	-0.706139	1
	A*	P	Tukey	230.026	127.962	1.79762	0.99504
	A*	Q	Tukey	-85.7858	127.962	-0.670402	1
	A*	R	Tukey	-82.0078	127.962	-0.640878	1
	A*	S	Tukey	-89.2095	127.962	-0.697157	1
	A*	T	Tukey	-98.1366	127.962	-0.766922	1
	A*	U	Tukey	46.6848	127.962	0.364834	1
	A*	V	Tukey	58.2809	127.962	0.455456	1
	A*	W	Tukey	72.3954	127.962	0.565758	1
	A*	X	Tukey	-419.004	127.962	-3.27445	0.255244
	A*	Y	Tukey	-274.232	127.962	-2.14308	0.951053
	A*	Z	Tukey	-381.283	127.962	-2.97966	0.445979
	B	B*	Tukey	202.59	127.962	1.58321	0.999373
	B	C	Tukey	81.2647	127.962	0.63507	1
	B	C*	Tukey	100.362	127.962	0.78431	1
	B	D	Tukey	157.7	127.962	1.2324	0.999996
	B	D*	Tukey	-260.229	127.962	-2.03364	0.973407
	B	E	Tukey	562.11	127.962	4.3928	0.0104421
	B	F	Tukey	117.48	127.962	0.918088	1
	B	G	Tukey	-259.065	119.697	-2.16433	0.945477
	B	H	Tukey	157.661	127.962	1.23209	0.999996
	B	I	Tukey	315.925	127.962	2.4689	0.814232
	B	J	Tukey	303.812	127.962	2.37424	0.865485
	B	K	Tukey	161.896	127.962	1.26519	0.999992
	B	L	Tukey	132.748	127.962	1.0374	1
	B	M	Tukey	422.144	127.962	3.29898	0.242104
	B	N	Tukey	60.3572	127.962	0.471682	1
	B	O	Tukey	95.2797	127.962	0.744595	1
	B	P	Tukey	415.665	127.962	3.24835	0.269726
	B	Q	Tukey	99.8527	127.962	0.780332	1
	B	R	Tukey	103.631	127.962	0.809856	1
	B	S	Tukey	96.429	127.962	0.753577	1
	B	T	Tukey	87.5018	127.962	0.683812	1
	B	U	Tukey	232.323	127.962	1.81557	0.994251
	B	V	Tukey	243.919	127.962	1.90619	0.988508
	B	W	Tukey	258.034	127.962	2.01649	0.976044
	B	X	Tukey	-233.366	127.962	-1.82372	0.993859
	B	Y	Tukey	-88.5934	127.962	-0.692343	1
	B	Z	Tukey	-195.644	127.962	-1.52893	0.999664
	B*	C	Tukey	-121.325	127.962	-0.948138	1
	B*	C*	Tukey	-102.228	127.962	-0.798898	1
	B*	D	Tukey	-44.8905	127.962	-0.350812	1
	B*	D*	Tukey	-462.819	127.962	-3.61685	0.112655
	B*	E	Tukey	359.52	127.962	2.80959	0.574441
	B*	F	Tukey	-85.1099	127.962	-0.66512	1
	B*	G	Tukey	-461.655	119.697	-3.85686	0.0578542	.
	B*	H	Tukey	-44.9292	127.962	-0.351114	1
	B*	I	Tukey	113.335	127.962	0.885693	1
	B*	J	Tukey	101.222	127.962	0.791031	1
	B*	K	Tukey	-40.6939	127.962	-0.318016	1
	B*	L	Tukey	-69.8423	127.962	-0.545806	1
	B*	M	Tukey	219.554	127.962	1.71578	0.997586
	B*	N	Tukey	-142.233	127.962	-1.11153	1
	B*	O	Tukey	-107.31	127.962	-0.838613	1
	B*	P	Tukey	213.074	127.962	1.66514	0.998516
	B*	Q	Tukey	-102.737	127.962	-0.802876	1
	B*	R	Tukey	-98.9594	127.962	-0.773352	1
	B*	S	Tukey	-106.161	127.962	-0.829632	1
	B*	T	Tukey	-115.088	127.962	-0.899396	1
	B*	U	Tukey	29.7331	127.962	0.23236	1
	B*	V	Tukey	41.3293	127.962	0.322982	1
	B*	W	Tukey	55.4437	127.962	0.433284	1
	B*	X	Tukey	-435.956	127.962	-3.40692	0.189786
	B*	Y	Tukey	-291.184	127.962	-2.27555	0.908912
	B*	Z	Tukey	-398.234	127.962	-3.11214	0.353386
	C	C*	Tukey	19.097	127.962	0.14924	1
	C	D	Tukey	76.4349	127.962	0.597326	1
	C	D*	Tukey	-341.493	127.962	-2.66871	0.680686
	C	E	Tukey	480.846	127.962	3.75773	0.0768329	.
	C	F	Tukey	36.2155	127.962	0.283018	1
	C	G	Tukey	-340.33	119.697	-2.84325	0.54865
	C	H	Tukey	76.3962	127.962	0.597024	1
	C	I	Tukey	234.66	127.962	1.83383	0.993343
	C	J	Tukey	222.547	127.962	1.73917	0.99701
	C	K	Tukey	80.6315	127.962	0.630122	1
	C	L	Tukey	51.4831	127.962	0.402332	1
	C	M	Tukey	340.879	127.962	2.66391	0.684194
	C	N	Tukey	-20.9075	127.962	-0.163389	1
	C	O	Tukey	14.015	127.962	0.109525	1
	C	P	Tukey	334.4	127.962	2.61328	0.720486
	C	Q	Tukey	18.588	127.962	0.145262	1
	C	R	Tukey	22.366	127.962	0.174786	1
	C	S	Tukey	15.1643	127.962	0.118507	1
	C	T	Tukey	6.23716	127.962	0.0487424	1
	C	U	Tukey	151.059	127.962	1.1805	0.999998
	C	V	Tukey	162.655	127.962	1.27112	0.999991
	C	W	Tukey	176.769	127.962	1.38142	0.999952
	C	X	Tukey	-314.631	127.962	-2.45879	0.820133
	C	Y	Tukey	-169.858	127.962	-1.32741	0.999979
	C	Z	Tukey	-276.909	127.962	-2.164	0.945569
	C*	D	Tukey	57.3378	127.962	0.448086	1
	C*	D*	Tukey	-360.59	127.962	-2.81795	0.568033
	C*	E	Tukey	461.749	127.962	3.60849	0.115152
	C*	F	Tukey	17.1185	127.962	0.133778	1
	C*	G	Tukey	-359.427	119.697	-3.0028	0.429162
	C*	H	Tukey	57.2992	127.962	0.447784	1
	C*	I	Tukey	215.563	127.962	1.68459	0.998204
	C*	J	Tukey	203.45	127.962	1.58993	0.999325
	C*	K	Tukey	61.5345	127.962	0.480882	1
	C*	L	Tukey	32.3861	127.962	0.253092	1
	C*	M	Tukey	321.782	127.962	2.51467	0.786349
	C*	N	Tukey	-40.0045	127.962	-0.312629	1
	C*	O	Tukey	-5.082	127.962	-0.039715	1
	C*	P	Tukey	315.303	127.962	2.46404	0.81708
	C*	Q	Tukey	-0.50906	127.962	-0.00397822	1
	C*	R	Tukey	3.26892	127.962	0.0255461	1
	C*	S	Tukey	-3.93274	127.962	-0.0307337	1
	C*	T	Tukey	-12.8599	127.962	-0.100498	1
	C*	U	Tukey	131.962	127.962	1.03126	1
	C*	V	Tukey	143.558	127.962	1.12188	0.999999
	C*	W	Tukey	157.672	127.962	1.23218	0.999996
	C*	X	Tukey	-333.728	127.962	-2.60803	0.724168
	C*	Y	Tukey	-188.955	127.962	-1.47665	0.999824
	C*	Z	Tukey	-296.006	127.962	-2.31324	0.893564
	D	D*	Tukey	-417.928	127.962	-3.26604	0.259854
	D	E	Tukey	404.411	127.962	3.1604	0.322249
	D	F	Tukey	-40.2194	127.962	-0.314308	1
	D	G	Tukey	-416.764	119.697	-3.48182	0.158675
	D	H	Tukey	-0.0386273	127.962	-0.000301866	1
	D	I	Tukey	158.225	127.962	1.2365	0.999995
	D	J	Tukey	146.112	127.962	1.14184	0.999999
	D	K	Tukey	4.19664	127.962	0.0327961	1
	D	L	Tukey	-24.9518	127.962	-0.194994	1
	D	M	Tukey	264.444	127.962	2.06659	0.967723
	D	N	Tukey	-97.3423	127.962	-0.760714	1
	D	O	Tukey	-62.4198	127.962	-0.487801	1
	D	P	Tukey	257.965	127.962	2.01595	0.976123
	D	Q	Tukey	-57.8469	127.962	-0.452064	1
	D	R	Tukey	-54.0689	127.962	-0.42254	1
	D	S	Tukey	-61.2706	127.962	-0.478819	1
	D	T	Tukey	-70.1977	127.962	-0.548584	1
	D	U	Tukey	74.6237	127.962	0.583172	1
	D	V	Tukey	86.2198	127.962	0.673794	1
	D	W	Tukey	100.334	127.962	0.784096	1
	D	X	Tukey	-391.065	127.962	-3.05611	0.391381
	D	Y	Tukey	-246.293	127.962	-1.92474	0.986893
	D	Z	Tukey	-353.344	127.962	-2.76132	0.611334
	D*	E	Tukey	822.339	127.962	6.42644	2.77224e-06	***
	D*	F	Tukey	377.709	127.962	2.95173	0.466574
	D*	G	Tukey	1.16363	119.697	0.00972145	1
	D*	H	Tukey	417.889	127.962	3.26574	0.260021
	D*	I	Tukey	576.153	127.962	4.50254	0.00712148	**
	D*	J	Tukey	564.04	127.962	4.40788	0.0099128	***
	D*	K	Tukey	422.125	127.962	3.29884	0.242182
	D*	L	Tukey	392.976	127.962	3.07105	0.381071
	D*	M	Tukey	682.372	127.962	5.33263	0.000300623	***
	D*	N	Tukey	320.586	127.962	2.50532	0.792195
	D*	O	Tukey	355.508	127.962	2.77824	0.598435
	D*	P	Tukey	675.893	127.962	5.28199	0.00036891	***
	D*	Q	Tukey	360.081	127.962	2.81398	0.571082
	D*	R	Tukey	363.859	127.962	2.8435	0.548461
	D*	S	Tukey	356.658	127.962	2.78722	0.59157
	D*	T	Tukey	347.73	127.962	2.71746	0.64452
	D*	U	Tukey	492.552	127.962	3.84921	0.0591579	.
	D*	V	Tukey	504.148	127.962	3.93983	0.045233	*
	D*	W	Tukey	518.262	127.962	4.05014	0.0322401	*
	D*	X	Tukey	26.8627	127.962	0.209927	1
	D*	Y	Tukey	171.635	127.962	1.3413	0.999974
	D*	Z	Tukey	64.5842	127.962	0.504715	1
	E	F	Tukey	-444.63	127.962	-3.47471	0.16145
	E	G	Tukey	-821.175	119.697	-6.86044	3.88678e-07	***
	E	H	Tukey	-404.45	127.962	-3.16071	0.322059
	E	I	Tukey	-246.186	127.962	-1.9239	0.98697
	E	J	Tukey	-258.299	127.962	-2.01856	0.975737
	E	K	Tukey	-400.214	127.962	-3.12761	0.343236
	E	L	Tukey	-429.363	127.962	-3.3554	0.213643
	E	M	Tukey	-139.967	127.962	-1.09382	1
	E	N	Tukey	-501.753	127.962	-3.92112	0.0478463	*
	E	O	Tukey	-466.831	127.962	-3.64821	0.103682
	E	P	Tukey	-146.446	127.962	-1.14445	0.999999
	E	Q	Tukey	-462.258	127.962	-3.61247	0.113959
	E	R	Tukey	-458.48	127.962	-3.58294	0.123058
	E	S	Tukey	-465.681	127.962	-3.63922	0.106191
	E	T	Tukey	-474.609	127.962	-3.70899	0.0879567	.
	E	U	Tukey	-329.787	127.962	-2.57723	0.745387
	E	V	Tukey	-318.191	127.962	-2.48661	0.803668
	E	W	Tukey	-304.077	127.962	-2.37631	0.864463
	E	X	Tukey	-795.476	127.962	-6.21652	7.04386e-06	***
	E	Y	Tukey	-650.704	127.962	-5.08514	0.000807118	***
	E	Z	Tukey	-757.755	127.962	-5.92173	2.54799e-05	***
	F	G	Tukey	-376.545	119.697	-3.14581	0.331497
	F	H	Tukey	40.1807	127.962	0.314006	1
	F	I	Tukey	198.445	127.962	1.55081	0.999566
	F	J	Tukey	186.332	127.962	1.45615	0.999865
	F	K	Tukey	44.416	127.962	0.347104	1
	F	L	Tukey	15.2676	127.962	0.119314	1
	F	M	Tukey	304.663	127.962	2.3809	0.862181
	F	N	Tukey	-57.123	127.962	-0.446407	1
	F	O	Tukey	-22.2005	127.962	-0.173493	1
	F	P	Tukey	298.184	127.962	2.33026	0.88613
	F	Q	Tukey	-17.6275	127.962	-0.137756	1
	F	R	Tukey	-13.8495	127.962	-0.108232	1
	F	S	Tukey	-21.0512	127.962	-0.164512	1
	F	T	Tukey	-29.9783	127.962	-0.234276	1
	F	U	Tukey	114.843	127.962	0.89748	1
	F	V	Tukey	126.439	127.962	0.988102	1
	F	W	Tukey	140.554	127.962	1.0984	1
	F	X	Tukey	-350.846	127.962	-2.7418	0.626157
	F	Y	Tukey	-206.074	127.962	-1.61043	0.999156
	F	Z	Tukey	-313.125	127.962	-2.44702	0.826876
	G	H	Tukey	416.726	119.697	3.4815	0.1588
	G	I	Tukey	574.99	119.697	4.8037	0.00237722	**
	G	J	Tukey	562.877	119.697	4.7025	0.00346204	**
	G	K	Tukey	420.961	119.697	3.51688	0.14552
	G	L	Tukey	391.813	119.697	3.27336	0.255836
	G	M	Tukey	681.209	119.697	5.6911	6.81507e-05	***
	G	N	Tukey	319.422	119.697	2.66858	0.680781
	G	O	Tukey	354.345	119.697	2.96034	0.460195
	G	P	Tukey	674.729	119.697	5.63697	8.55854e-05	***
	G	Q	Tukey	358.918	119.697	2.99854	0.432235
	G	R	Tukey	362.696	119.697	3.03011	0.409627
	G	S	Tukey	355.494	119.697	2.96994	0.453113
	G	T	Tukey	346.567	119.697	2.89536	0.508913
	G	U	Tukey	491.388	119.697	4.10526	0.027094	*
	G	V	Tukey	502.984	119.697	4.20214	0.0198164	*
	G	W	Tukey	517.099	119.697	4.32006	0.0133838	*
	G	X	Tukey	25.699	119.697	0.2147	1
	G	Y	Tukey	170.471	119.697	1.42419	0.999912
	G	Z	Tukey	63.4205	119.697	0.529841	1
	H	I	Tukey	158.264	127.962	1.23681	0.999995
	H	J	Tukey	146.151	127.962	1.14215	0.999999
	H	K	Tukey	4.23527	127.962	0.033098	1
	H	L	Tukey	-24.9131	127.962	-0.194692	1
	H	M	Tukey	264.483	127.962	2.06689	0.967667
	H	N	Tukey	-97.3037	127.962	-0.760413	1
	H	O	Tukey	-62.3812	127.962	-0.487499	1
	H	P	Tukey	258.004	127.962	2.01626	0.976079
	H	Q	Tukey	-57.8083	127.962	-0.451762	1
	H	R	Tukey	-54.0303	127.962	-0.422238	1
	H	S	Tukey	-61.2319	127.962	-0.478518	1
	H	T	Tukey	-70.1591	127.962	-0.548282	1
	H	U	Tukey	74.6623	127.962	0.583474	1
	H	V	Tukey	86.2584	127.962	0.674096	1
	H	W	Tukey	100.373	127.962	0.784398	1
	H	X	Tukey	-391.027	127.962	-3.05581	0.391591
	H	Y	Tukey	-246.254	127.962	-1.92444	0.986921
	H	Z	Tukey	-353.305	127.962	-2.76102	0.611563
	I	J	Tukey	-12.113	127.962	-0.0946613	1
	I	K	Tukey	-154.029	127.962	-1.20371	0.999997
	I	L	Tukey	-183.177	127.962	-1.4315	0.999903
	I	M	Tukey	106.219	127.962	0.830083	1
	I	N	Tukey	-255.568	127.962	-1.99722	0.978761
	I	O	Tukey	-220.645	127.962	-1.72431	0.997388
	I	P	Tukey	99.7397	127.962	0.779449	1
	I	Q	Tukey	-216.072	127.962	-1.68857	0.998134
	I	R	Tukey	-212.294	127.962	-1.65904	0.998604
	I	S	Tukey	-219.496	127.962	-1.71532	0.997596
	I	T	Tukey	-228.423	127.962	-1.78509	0.995535
	I	U	Tukey	-83.6016	127.962	-0.653333	1
	I	V	Tukey	-72.0055	127.962	-0.562711	1
	I	W	Tukey	-57.891	127.962	-0.452409	1
	I	X	Tukey	-549.291	127.962	-4.29262	0.0146798	*
	I	Y	Tukey	-404.518	127.962	-3.16124	0.321721
	I	Z	Tukey	-511.569	127.962	-3.99783	0.037916	*
	J	K	Tukey	-141.916	127.962	-1.10905	1
	J	L	Tukey	-171.064	127.962	-1.33684	0.999975
	J	M	Tukey	118.332	127.962	0.924744	1
	J	N	Tukey	-243.455	127.962	-1.90256	0.988804
	J	O	Tukey	-208.532	127.962	-1.62964	0.998966
	J	P	Tukey	111.853	127.962	0.874111	1
	J	Q	Tukey	-203.959	127.962	-1.59391	0.999294
	J	R	Tukey	-200.181	127.962	-1.56438	0.999492
	J	S	Tukey	-207.383	127.962	-1.62066	0.999059
	J	T	Tukey	-216.31	127.962	-1.69043	0.9981
	J	U	Tukey	-71.4886	127.962	-0.558672	1
	J	V	Tukey	-59.8924	127.962	-0.46805	1
	J	W	Tukey	-45.778	127.962	-0.357748	1
	J	X	Tukey	-537.178	127.962	-4.19796	0.0200894	*
	J	Y	Tukey	-392.405	127.962	-3.06658	0.384139
	J	Z	Tukey	-499.456	127.962	-3.90317	0.0504766	.
	K	L	Tukey	-29.1484	127.962	-0.22779	1
	K	M	Tukey	260.247	127.962	2.03379	0.973383
	K	N	Tukey	-101.539	127.962	-0.793511	1
	K	O	Tukey	-66.6165	127.962	-0.520597	1
	K	P	Tukey	253.768	127.962	1.98316	0.980587
	K	Q	Tukey	-62.0435	127.962	-0.48486	1
	K	R	Tukey	-58.2656	127.962	-0.455336	1
	K	S	Tukey	-65.4672	127.962	-0.511616	1
	K	T	Tukey	-74.3944	127.962	-0.58138	1
	K	U	Tukey	70.427	127.962	0.550376	1
	K	V	Tukey	82.0232	127.962	0.640998	1
	K	W	Tukey	96.1376	127.962	0.7513	1
	K	X	Tukey	-395.262	127.962	-3.08891	0.36891
	K	Y	Tukey	-250.49	127.962	-1.95754	0.983596
	K	Z	Tukey	-357.541	127.962	-2.79412	0.58629
	L	M	Tukey	289.396	127.962	2.26158	0.914214
	L	N	Tukey	-72.3906	127.962	-0.565721	1
	L	O	Tukey	-37.4681	127.962	-0.292807	1
	L	P	Tukey	282.917	127.962	2.21095	0.931702
	L	Q	Tukey	-32.8951	127.962	-0.25707	1
	L	R	Tukey	-29.1171	127.962	-0.227546	1
	L	S	Tukey	-36.3188	127.962	-0.283826	1
	L	T	Tukey	-45.246	127.962	-0.35359	1
	L	U	Tukey	99.5754	127.962	0.778166	1
	L	V	Tukey	111.172	127.962	0.868788	1
	L	W	Tukey	125.286	127.962	0.97909	1
	L	X	Tukey	-366.114	127.962	-2.86112	0.534986
	L	Y	Tukey	-221.341	127.962	-1.72975	0.997255
	L	Z	Tukey	-328.392	127.962	-2.56633	0.752742
	M	N	Tukey	-361.786	127.962	-2.8273	0.560869
	M	O	Tukey	-326.864	127.962	-2.55439	0.760698
	M	P	Tukey	-6.4791	127.962	-0.0506331	1
	M	Q	Tukey	-322.291	127.962	-2.51865	0.783838
	M	R	Tukey	-318.513	127.962	-2.48913	0.802144
	M	S	Tukey	-325.715	127.962	-2.54541	0.76661
	M	T	Tukey	-334.642	127.962	-2.61517	0.719157
	M	U	Tukey	-189.82	127.962	-1.48342	0.999808
	M	V	Tukey	-178.224	127.962	-1.39279	0.999943
	M	W	Tukey	-164.11	127.962	-1.28249	0.99999
	M	X	Tukey	-655.51	127.962	-5.1227	0.000696275	***
	M	Y	Tukey	-510.737	127.962	-3.99133	0.0386805	*
	M	Z	Tukey	-617.788	127.962	-4.82791	0.00217052	**
	N	O	Tukey	34.9225	127.962	0.272914	1
	N	P	Tukey	355.307	127.962	2.77667	0.599634
	N	Q	Tukey	39.4955	127.962	0.308651	1
	N	R	Tukey	43.2734	127.962	0.338175	1
	N	S	Tukey	36.0718	127.962	0.281895	1
	N	T	Tukey	27.1446	127.962	0.212131	1
	N	U	Tukey	171.966	127.962	1.34389	0.999973
	N	V	Tukey	183.562	127.962	1.43451	0.999899
	N	W	Tukey	197.677	127.962	1.54481	0.999595
	N	X	Tukey	-293.723	127.962	-2.2954	0.901021
	N	Y	Tukey	-148.951	127.962	-1.16402	0.999999
	N	Z	Tukey	-256.002	127.962	-2.00061	0.978301
	O	P	Tukey	320.385	127.962	2.50375	0.79317
	O	Q	Tukey	4.57294	127.962	0.0357368	1
	O	R	Tukey	8.35092	127.962	0.065261	1
	O	S	Tukey	1.14925	127.962	0.00898124	1
	O	T	Tukey	-7.77789	127.962	-0.0607829	1
	O	U	Tukey	137.043	127.962	1.07097	1
	O	V	Tukey	148.64	127.962	1.16159	0.999999
	O	W	Tukey	162.754	127.962	1.2719	0.999991
	O	X	Tukey	-328.646	127.962	-2.56831	0.751412
	O	Y	Tukey	-183.873	127.962	-1.43694	0.999895
	O	Z	Tukey	-290.924	127.962	-2.27352	0.909694
	P	Q	Tukey	-315.812	127.962	-2.46802	0.814751
	P	R	Tukey	-312.034	127.962	-2.43849	0.831674
	P	S	Tukey	-319.236	127.962	-2.49477	0.798702
	P	T	Tukey	-328.163	127.962	-2.56454	0.753943
	P	U	Tukey	-183.341	127.962	-1.43278	0.999901
	P	V	Tukey	-171.745	127.962	-1.34216	0.999973
	P	W	Tukey	-157.631	127.962	-1.23186	0.999996
	P	X	Tukey	-649.03	127.962	-5.07207	0.000849563	***
	P	Y	Tukey	-504.258	127.962	-3.94069	0.045116	*
	P	Z	Tukey	-611.309	127.962	-4.77728	0.00262414	**
	Q	R	Tukey	3.77798	127.962	0.0295243	1
	Q	S	Tukey	-3.42368	127.962	-0.0267555	1
	Q	T	Tukey	-12.3508	127.962	-0.0965197	1
	Q	U	Tukey	132.471	127.962	1.03524	1
	Q	V	Tukey	144.067	127.962	1.12586	0.999999
	Q	W	Tukey	158.181	127.962	1.23616	0.999995
	Q	X	Tukey	-333.219	127.962	-2.60405	0.726944
	Q	Y	Tukey	-188.446	127.962	-1.47268	0.999833
	Q	Z	Tukey	-295.497	127.962	-2.30926	0.895257
	R	S	Tukey	-7.20166	127.962	-0.0562798	1
	R	T	Tukey	-16.1288	127.962	-0.126044	1
	R	U	Tukey	128.693	127.962	1.00571	1
	R	V	Tukey	140.289	127.962	1.09633	1
	R	W	Tukey	154.403	127.962	1.20664	0.999997
	R	X	Tukey	-336.997	127.962	-2.63357	0.70611
	R	Y	Tukey	-192.224	127.962	-1.5022	0.999757
	R	Z	Tukey	-299.275	127.962	-2.33879	0.882291
	S	T	Tukey	-8.92714	127.962	-0.0697642	1
	S	U	Tukey	135.894	127.962	1.06199	1
	S	V	Tukey	147.49	127.962	1.15261	0.999999
	S	W	Tukey	161.605	127.962	1.26292	0.999993
	S	X	Tukey	-329.795	127.962	-2.57729	0.745346
	S	Y	Tukey	-185.022	127.962	-1.44592	0.999882
	S	Z	Tukey	-292.073	127.962	-2.28251	0.906195
	T	U	Tukey	144.821	127.962	1.13176	0.999999
	T	V	Tukey	156.418	127.962	1.22238	0.999996
	T	W	Tukey	170.532	127.962	1.33268	0.999977
	T	X	Tukey	-320.868	127.962	-2.50753	0.790824
	T	Y	Tukey	-176.095	127.962	-1.37616	0.999955
	T	Z	Tukey	-283.146	127.962	-2.21274	0.931128
	U	V	Tukey	11.5961	127.962	0.090622	1
	U	W	Tukey	25.7106	127.962	0.200924	1
	U	X	Tukey	-465.689	127.962	-3.63928	0.106174
	U	Y	Tukey	-320.917	127.962	-2.50791	0.790586
	U	Z	Tukey	-427.968	127.962	-3.3445	0.218952
	V	W	Tukey	14.1144	127.962	0.110302	1
	V	X	Tukey	-477.285	127.962	-3.72991	0.0830278	.
	V	Y	Tukey	-332.513	127.962	-2.59853	0.730777
	V	Z	Tukey	-439.564	127.962	-3.43512	0.177584
	W	X	Tukey	-491.4	127.962	-3.84021	0.060726	.
	W	Y	Tukey	-346.627	127.962	-2.70883	0.650979
	W	Z	Tukey	-453.678	127.962	-3.54542	0.135451
	X	Y	Tukey	144.772	127.962	1.13137	0.999999
	X	Z	Tukey	37.7215	127.962	0.294787	1
	Y	Z	Tukey	-107.051	127.962	-0.836586	1
Beta-carotene	yREF	A	Tukey	45.3867	53.6845	0.845433	1
	yREF	A*	Tukey	2.5749	53.6845	0.0479635	1
	yREF	B	Tukey	18.0432	53.6845	0.336097	1
	yREF	B*	Tukey	8.9717	53.6845	0.167119	1
	yREF	C	Tukey	-9.24366	53.6845	-0.172185	1
	yREF	C*	Tukey	4.16583	53.6845	0.0775983	1
	yREF	D	Tukey	6.99312	53.6845	0.130263	1
	yREF	D*	Tukey	-10.8141	53.6845	-0.201437	1
	yREF	E	Tukey	66.9566	53.6845	1.24722	0.999994
	yREF	F	Tukey	54.1965	53.6845	1.00954	1
	yREF	G	Tukey	23.4343	50.9296	0.460131	1
	yREF	H	Tukey	20.1892	53.6845	0.376071	1
	yREF	I	Tukey	32.5715	53.6845	0.60672	1
	yREF	J	Tukey	44.6468	53.6845	0.831651	1
	yREF	K	Tukey	-37.7559	53.6845	-0.703292	1
	yREF	L	Tukey	12.0576	53.6845	0.2246	1
	yREF	M	Tukey	-14.1176	53.6845	-0.262973	1
	yREF	N	Tukey	-5.75647	53.6845	-0.107228	1
	yREF	O	Tukey	-384.516	53.6845	-7.1625	9.68539e-08	***
	yREF	P	Tukey	23.8144	53.6845	0.443598	1
	yREF	Q	Tukey	7.0624	53.6845	0.131554	1
	yREF	R	Tukey	8.08934	53.6845	0.150683	1
	yREF	S	Tukey	-7.50376	53.6845	-0.139775	1
	yREF	T	Tukey	-0.0496909	53.6845	-0.000925609	1
	yREF	U	Tukey	22.3308	53.6845	0.415964	1
	yREF	V	Tukey	4.93768	53.6845	0.0919759	1
	yREF	W	Tukey	9.21608	53.6845	0.171671	1
	yREF	X	Tukey	18.4298	53.6845	0.343298	1
	yREF	Y	Tukey	-96.9787	53.6845	-1.80646	0.994663
	yREF	Z	Tukey	-4.83029	53.6845	-0.0899754	1
	A	A*	Tukey	-42.8118	48.0169	-0.891598	1
	A	B	Tukey	-27.3434	48.0169	-0.569454	1
	A	B*	Tukey	-36.415	48.0169	-0.758378	1
	A	C	Tukey	-54.6303	48.0169	-1.13773	0.999999
	A	C*	Tukey	-41.2208	48.0169	-0.858465	1
	A	D	Tukey	-38.3935	48.0169	-0.799584	1
	A	D*	Tukey	-56.2007	48.0169	-1.17044	0.999999
	A	E	Tukey	21.57	48.0169	0.449216	1
	A	F	Tukey	8.80987	48.0169	0.183474	1
	A	G	Tukey	-21.9524	44.9157	-0.488746	1
	A	H	Tukey	-25.1975	48.0169	-0.524763	1
	A	I	Tukey	-12.8152	48.0169	-0.266889	1
	A	J	Tukey	-0.739871	48.0169	-0.0154086	1
	A	K	Tukey	-83.1426	48.0169	-1.73153	0.99721
	A	L	Tukey	-33.3291	48.0169	-0.694112	1
	A	M	Tukey	-59.5042	48.0169	-1.23923	0.999995
	A	N	Tukey	-51.1431	48.0169	-1.06511	1
	A	O	Tukey	-429.902	48.0169	-8.95314	4.83595e-10	***
	A	P	Tukey	-21.5723	48.0169	-0.449265	1
	A	Q	Tukey	-38.3243	48.0169	-0.798141	1
	A	R	Tukey	-37.2973	48.0169	-0.776754	1
	A	S	Tukey	-52.8904	48.0169	-1.1015	1
	A	T	Tukey	-45.4364	48.0169	-0.946257	1
	A	U	Tukey	-23.0558	48.0169	-0.480161	1
	A	V	Tukey	-40.449	48.0169	-0.84239	1
	A	W	Tukey	-36.1706	48.0169	-0.753288	1
	A	X	Tukey	-26.9569	48.0169	-0.561404	1
	A	Y	Tukey	-142.365	48.0169	-2.9649	0.456827
	A	Z	Tukey	-50.217	48.0169	-1.04582	1
	A*	B	Tukey	15.4683	48.0169	0.322143	1
	A*	B*	Tukey	6.3968	48.0169	0.13322	1
	A*	C	Tukey	-11.8186	48.0169	-0.246133	1
	A*	C*	Tukey	1.59093	48.0169	0.0331327	1
	A*	D	Tukey	4.41822	48.0169	0.0920139	1
	A*	D*	Tukey	-13.389	48.0169	-0.278839	1
	A*	E	Tukey	64.3817	48.0169	1.34081	0.999974
	A*	F	Tukey	51.6216	48.0169	1.07507	1
	A*	G	Tukey	20.8594	44.9157	0.464412	1
	A*	H	Tukey	17.6143	48.0169	0.366835	1
	A*	I	Tukey	29.9966	48.0169	0.624709	1
	A*	J	Tukey	42.0719	48.0169	0.876189	1
	A*	K	Tukey	-40.3308	48.0169	-0.839929	1
	A*	L	Tukey	9.48266	48.0169	0.197486	1
	A*	M	Tukey	-16.6925	48.0169	-0.347637	1
	A*	N	Tukey	-8.33137	48.0169	-0.173509	1
	A*	O	Tukey	-387.091	48.0169	-8.06155	1.86274e-09	***
	A*	P	Tukey	21.2395	48.0169	0.442333	1
	A*	Q	Tukey	4.4875	48.0169	0.0934567	1
	A*	R	Tukey	5.51444	48.0169	0.114844	1
	A*	S	Tukey	-10.0787	48.0169	-0.209898	1
	A*	T	Tukey	-2.62459	48.0169	-0.0546597	1
	A*	U	Tukey	19.7559	48.0169	0.411437	1
	A*	V	Tukey	2.36279	48.0169	0.0492074	1
	A*	W	Tukey	6.64118	48.0169	0.138309	1
	A*	X	Tukey	15.8549	48.0169	0.330193	1
	A*	Y	Tukey	-99.5536	48.0169	-2.0733	0.96646
	A*	Z	Tukey	-7.40519	48.0169	-0.15422	1
	B	B*	Tukey	-9.07153	48.0169	-0.188924	1
	B	C	Tukey	-27.2869	48.0169	-0.568277	1
	B	C*	Tukey	-13.8774	48.0169	-0.289011	1
	B	D	Tukey	-11.0501	48.0169	-0.23013	1
	B	D*	Tukey	-28.8573	48.0169	-0.600982	1
	B	E	Tukey	48.9134	48.0169	1.01867	1
	B	F	Tukey	36.1533	48.0169	0.752929	1
	B	G	Tukey	5.39104	44.9157	0.120026	1
	B	H	Tukey	2.14595	48.0169	0.0446916	1
	B	I	Tukey	14.5283	48.0169	0.302566	1
	B	J	Tukey	26.6036	48.0169	0.554046	1
	B	K	Tukey	-55.7991	48.0169	-1.16207	0.999999
	B	L	Tukey	-5.98568	48.0169	-0.124658	1
	B	M	Tukey	-32.1608	48.0169	-0.669781	1
	B	N	Tukey	-23.7997	48.0169	-0.495652	1
	B	O	Tukey	-402.559	48.0169	-8.38369	7.64485e-10	***
	B	P	Tukey	5.77113	48.0169	0.12019	1
	B	Q	Tukey	-10.9808	48.0169	-0.228687	1
	B	R	Tukey	-9.95389	48.0169	-0.2073	1
	B	S	Tukey	-25.547	48.0169	-0.532042	1
	B	T	Tukey	-18.0929	48.0169	-0.376803	1
	B	U	Tukey	4.2876	48.0169	0.0892935	1
	B	V	Tukey	-13.1055	48.0169	-0.272936	1
	B	W	Tukey	-8.82715	48.0169	-0.183834	1
	B	X	Tukey	0.386538	48.0169	0.00805004	1
	B	Y	Tukey	-115.022	48.0169	-2.39545	0.854797
	B	Z	Tukey	-22.8735	48.0169	-0.476364	1
	B*	C	Tukey	-18.2154	48.0169	-0.379353	1
	B*	C*	Tukey	-4.80587	48.0169	-0.100087	1
	B*	D	Tukey	-1.97858	48.0169	-0.0412059	1
	B*	D*	Tukey	-19.7858	48.0169	-0.412058	1
	B*	E	Tukey	57.9849	48.0169	1.20759	0.999997
	B*	F	Tukey	45.2248	48.0169	0.941852	1
	B*	G	Tukey	14.4626	44.9157	0.321994	1
	B*	H	Tukey	11.2175	48.0169	0.233615	1
	B*	I	Tukey	23.5998	48.0169	0.491489	1
	B*	J	Tukey	35.6751	48.0169	0.742969	1
	B*	K	Tukey	-46.7276	48.0169	-0.973149	1
	B*	L	Tukey	3.08585	48.0169	0.0642659	1
	B*	M	Tukey	-23.0893	48.0169	-0.480857	1
	B*	N	Tukey	-14.7282	48.0169	-0.306729	1
	B*	O	Tukey	-393.487	48.0169	-8.19477	1.20519e-09	***
	B*	P	Tukey	14.8427	48.0169	0.309113	1
	B*	Q	Tukey	-1.9093	48.0169	-0.0397631	1
	B*	R	Tukey	-0.882361	48.0169	-0.018376	1
	B*	S	Tukey	-16.4755	48.0169	-0.343118	1
	B*	T	Tukey	-9.02139	48.0169	-0.187879	1
	B*	U	Tukey	13.3591	48.0169	0.278217	1
	B*	V	Tukey	-4.03402	48.0169	-0.0840125	1
	B*	W	Tukey	0.244378	48.0169	0.00508942	1
	B*	X	Tukey	9.45807	48.0169	0.196974	1
	B*	Y	Tukey	-105.95	48.0169	-2.20652	0.933103
	B*	Z	Tukey	-13.802	48.0169	-0.28744	1
	C	C*	Tukey	13.4095	48.0169	0.279266	1
	C	D	Tukey	16.2368	48.0169	0.338147	1
	C	D*	Tukey	-1.57041	48.0169	-0.0327054	1
	C	E	Tukey	76.2003	48.0169	1.58695	0.999346
	C	F	Tukey	63.4402	48.0169	1.32121	0.999981
	C	G	Tukey	32.6779	44.9157	0.727539	1
	C	H	Tukey	29.4328	48.0169	0.612968	1
	C	I	Tukey	41.8152	48.0169	0.870842	1
	C	J	Tukey	53.8905	48.0169	1.12232	0.999999
	C	K	Tukey	-28.5122	48.0169	-0.593796	1
	C	L	Tukey	21.3012	48.0169	0.443619	1
	C	M	Tukey	-4.87392	48.0169	-0.101504	1
	C	N	Tukey	3.48718	48.0169	0.0726241	1
	C	O	Tukey	-375.272	48.0169	-7.81541	4.96618e-09	***
	C	P	Tukey	33.058	48.0169	0.688466	1
	C	Q	Tukey	16.3061	48.0169	0.33959	1
	C	R	Tukey	17.333	48.0169	0.360977	1
	C	S	Tukey	1.73989	48.0169	0.036235	1
	C	T	Tukey	9.19397	48.0169	0.191473	1
	C	U	Tukey	31.5745	48.0169	0.65757	1
	C	V	Tukey	14.1813	48.0169	0.295341	1
	C	W	Tukey	18.4597	48.0169	0.384442	1
	C	X	Tukey	27.6734	48.0169	0.576327	1
	C	Y	Tukey	-87.7351	48.0169	-1.82717	0.993687
	C	Z	Tukey	4.41337	48.0169	0.0919127	1
	C*	D	Tukey	2.82729	48.0169	0.0588812	1
	C*	D*	Tukey	-14.9799	48.0169	-0.311971	1
	C*	E	Tukey	62.7908	48.0169	1.30768	0.999984
	C*	F	Tukey	50.0307	48.0169	1.04194	1
	C*	G	Tukey	19.2684	44.9157	0.428991	1
	C*	H	Tukey	16.0234	48.0169	0.333702	1
	C*	I	Tukey	28.4057	48.0169	0.591576	1
	C*	J	Tukey	40.481	48.0169	0.843056	1
	C*	K	Tukey	-41.9217	48.0169	-0.873062	1
	C*	L	Tukey	7.89172	48.0169	0.164353	1
	C*	M	Tukey	-18.2834	48.0169	-0.38077	1
	C*	N	Tukey	-9.9223	48.0169	-0.206642	1
	C*	O	Tukey	-388.681	48.0169	-8.09468	1.65854e-09	***
	C*	P	Tukey	19.6485	48.0169	0.4092	1
	C*	Q	Tukey	2.89657	48.0169	0.0603239	1
	C*	R	Tukey	3.92351	48.0169	0.081711	1
	C*	S	Tukey	-11.6696	48.0169	-0.243031	1
	C*	T	Tukey	-4.21552	48.0169	-0.0877924	1
	C*	U	Tukey	18.165	48.0169	0.378304	1
	C*	V	Tukey	0.771854	48.0169	0.0160746	1
	C*	W	Tukey	5.05025	48.0169	0.105177	1
	C*	X	Tukey	14.2639	48.0169	0.297061	1
	C*	Y	Tukey	-101.145	48.0169	-2.10644	0.959677
	C*	Z	Tukey	-8.99612	48.0169	-0.187353	1
	D	D*	Tukey	-17.8072	48.0169	-0.370852	1
	D	E	Tukey	59.9635	48.0169	1.2488	0.999994
	D	F	Tukey	47.2034	48.0169	0.983058	1
	D	G	Tukey	16.4412	44.9157	0.366045	1
	D	H	Tukey	13.1961	48.0169	0.274821	1
	D	I	Tukey	25.5784	48.0169	0.532695	1
	D	J	Tukey	37.6537	48.0169	0.784175	1
	D	K	Tukey	-44.749	48.0169	-0.931943	1
	D	L	Tukey	5.06443	48.0169	0.105472	1
	D	M	Tukey	-21.1107	48.0169	-0.439651	1
	D	N	Tukey	-12.7496	48.0169	-0.265523	1
	D	O	Tukey	-391.509	48.0169	-8.15356	1.36622e-09	***
	D	P	Tukey	16.8212	48.0169	0.350319	1
	D	Q	Tukey	0.0692771	48.0169	0.00144276	1
	D	R	Tukey	1.09622	48.0169	0.0228299	1
	D	S	Tukey	-14.4969	48.0169	-0.301912	1
	D	T	Tukey	-7.04281	48.0169	-0.146674	1
	D	U	Tukey	15.3377	48.0169	0.319423	1
	D	V	Tukey	-2.05544	48.0169	-0.0428066	1
	D	W	Tukey	2.22296	48.0169	0.0462953	1
	D	X	Tukey	11.4366	48.0169	0.23818	1
	D	Y	Tukey	-103.972	48.0169	-2.16532	0.945209
	D	Z	Tukey	-11.8234	48.0169	-0.246234	1
	D*	E	Tukey	77.7707	48.0169	1.61965	0.999069
	D*	F	Tukey	65.0106	48.0169	1.35391	0.999968
	D*	G	Tukey	34.2483	44.9157	0.762503	1
	D*	H	Tukey	31.0033	48.0169	0.645674	1
	D*	I	Tukey	43.3856	48.0169	0.903548	1
	D*	J	Tukey	55.4609	48.0169	1.15503	0.999999
	D*	K	Tukey	-26.9418	48.0169	-0.56109	1
	D*	L	Tukey	22.8716	48.0169	0.476324	1
	D*	M	Tukey	-3.3035	48.0169	-0.0687987	1
	D*	N	Tukey	5.0576	48.0169	0.10533	1
	D*	O	Tukey	-373.702	48.0169	-7.78271	5.72019e-09	***
	D*	P	Tukey	34.6284	48.0169	0.721172	1
	D*	Q	Tukey	17.8765	48.0169	0.372295	1
	D*	R	Tukey	18.9034	48.0169	0.393682	1
	D*	S	Tukey	3.31031	48.0169	0.0689404	1
	D*	T	Tukey	10.7644	48.0169	0.224179	1
	D*	U	Tukey	33.1449	48.0169	0.690275	1
	D*	V	Tukey	15.7518	48.0169	0.328046	1
	D*	W	Tukey	20.0302	48.0169	0.417148	1
	D*	X	Tukey	29.2438	48.0169	0.609032	1
	D*	Y	Tukey	-86.1647	48.0169	-1.79446	0.995168
	D*	Z	Tukey	5.98378	48.0169	0.124618	1
	E	F	Tukey	-12.7601	48.0169	-0.265742	1
	E	G	Tukey	-43.5223	44.9157	-0.968978	1
	E	H	Tukey	-46.7674	48.0169	-0.973978	1
	E	I	Tukey	-34.3851	48.0169	-0.716104	1
	E	J	Tukey	-22.3098	48.0169	-0.464624	1
	E	K	Tukey	-104.713	48.0169	-2.18074	0.940875
	E	L	Tukey	-54.8991	48.0169	-1.14333	0.999999
	E	M	Tukey	-81.0742	48.0169	-1.68845	0.998136
	E	N	Tukey	-72.7131	48.0169	-1.51432	0.999718
	E	O	Tukey	-451.472	48.0169	-9.40236	4.66326e-10	***
	E	P	Tukey	-43.1423	48.0169	-0.89848	1
	E	Q	Tukey	-59.8942	48.0169	-1.24736	0.999994
	E	R	Tukey	-58.8673	48.0169	-1.22597	0.999996
	E	S	Tukey	-74.4604	48.0169	-1.55071	0.999566
	E	T	Tukey	-67.0063	48.0169	-1.39547	0.999941
	E	U	Tukey	-44.6258	48.0169	-0.929377	1
	E	V	Tukey	-62.0189	48.0169	-1.29161	0.999988
	E	W	Tukey	-57.7405	48.0169	-1.2025	0.999997
	E	X	Tukey	-48.5269	48.0169	-1.01062	1
	E	Y	Tukey	-163.935	48.0169	-3.41412	0.186616
	E	Z	Tukey	-71.7869	48.0169	-1.49503	0.999778
	F	G	Tukey	-30.7623	44.9157	-0.684889	1
	F	H	Tukey	-34.0074	48.0169	-0.708237	1
	F	I	Tukey	-21.625	48.0169	-0.450363	1
	F	J	Tukey	-9.54974	48.0169	-0.198883	1
	F	K	Tukey	-91.9524	48.0169	-1.915	0.987762
	F	L	Tukey	-42.139	48.0169	-0.877586	1
	F	M	Tukey	-68.3141	48.0169	-1.42271	0.999914
	F	N	Tukey	-59.953	48.0169	-1.24858	0.999994
	F	O	Tukey	-438.712	48.0169	-9.13662	4.72141e-10	***
	F	P	Tukey	-30.3822	48.0169	-0.632739	1
	F	Q	Tukey	-47.1341	48.0169	-0.981615	1
	F	R	Tukey	-46.1072	48.0169	-0.960228	1
	F	S	Tukey	-61.7003	48.0169	-1.28497	0.999989
	F	T	Tukey	-54.2462	48.0169	-1.12973	0.999999
	F	U	Tukey	-31.8657	48.0169	-0.663635	1
	F	V	Tukey	-49.2589	48.0169	-1.02586	1
	F	W	Tukey	-44.9805	48.0169	-0.936763	1
	F	X	Tukey	-35.7668	48.0169	-0.744878	1
	F	Y	Tukey	-151.175	48.0169	-3.14838	0.329862
	F	Z	Tukey	-59.0268	48.0169	-1.22929	0.999996
	G	H	Tukey	-3.24509	44.9157	-0.0722485	1
	G	I	Tukey	9.13723	44.9157	0.203431	1
	G	J	Tukey	21.2125	44.9157	0.472274	1
	G	K	Tukey	-61.1902	44.9157	-1.36233	0.999964
	G	L	Tukey	-11.3767	44.9157	-0.253291	1
	G	M	Tukey	-37.5518	44.9157	-0.836052	1
	G	N	Tukey	-29.1907	44.9157	-0.649901	1
	G	O	Tukey	-407.95	44.9157	-9.08257	4.74531e-10	***
	G	P	Tukey	0.380088	44.9157	0.00846226	1
	G	Q	Tukey	-16.3719	44.9157	-0.364502	1
	G	R	Tukey	-15.3449	44.9157	-0.341638	1
	G	S	Tukey	-30.938	44.9157	-0.688802	1
	G	T	Tukey	-23.484	44.9157	-0.522845	1
	G	U	Tukey	-1.10345	44.9157	-0.0245671	1
	G	V	Tukey	-18.4966	44.9157	-0.411807	1
	G	W	Tukey	-14.2182	44.9157	-0.316553	1
	G	X	Tukey	-5.00451	44.9157	-0.11142	1
	G	Y	Tukey	-120.413	44.9157	-2.68087	0.671756
	G	Z	Tukey	-28.2646	44.9157	-0.62928	1
	H	I	Tukey	12.3823	48.0169	0.257874	1
	H	J	Tukey	24.4576	48.0169	0.509354	1
	H	K	Tukey	-57.9451	48.0169	-1.20676	0.999997
	H	L	Tukey	-8.13163	48.0169	-0.169349	1
	H	M	Tukey	-34.3068	48.0169	-0.714472	1
	H	N	Tukey	-25.9457	48.0169	-0.540344	1
	H	O	Tukey	-404.705	48.0169	-8.42838	7.06608e-10	***
	H	P	Tukey	3.62518	48.0169	0.075498	1
	H	Q	Tukey	-13.1268	48.0169	-0.273378	1
	H	R	Tukey	-12.0998	48.0169	-0.251991	1
	H	S	Tukey	-27.6929	48.0169	-0.576733	1
	H	T	Tukey	-20.2389	48.0169	-0.421495	1
	H	U	Tukey	2.14164	48.0169	0.0446019	1
	H	V	Tukey	-15.2515	48.0169	-0.317628	1
	H	W	Tukey	-10.9731	48.0169	-0.228526	1
	H	X	Tukey	-1.75941	48.0169	-0.0366416	1
	H	Y	Tukey	-117.168	48.0169	-2.44014	0.830754
	H	Z	Tukey	-25.0195	48.0169	-0.521055	1
	I	J	Tukey	12.0753	48.0169	0.25148	1
	I	K	Tukey	-70.3274	48.0169	-1.46464	0.999849
	I	L	Tukey	-20.514	48.0169	-0.427223	1
	I	M	Tukey	-46.6891	48.0169	-0.972346	1
	I	N	Tukey	-38.328	48.0169	-0.798218	1
	I	O	Tukey	-417.087	48.0169	-8.68625	5.34459e-10	***
	I	P	Tukey	-8.75714	48.0169	-0.182376	1
	I	Q	Tukey	-25.5091	48.0169	-0.531252	1
	I	R	Tukey	-24.4822	48.0169	-0.509865	1
	I	S	Tukey	-40.0753	48.0169	-0.834607	1
	I	T	Tukey	-32.6212	48.0169	-0.679369	1
	I	U	Tukey	-10.2407	48.0169	-0.213272	1
	I	V	Tukey	-27.6338	48.0169	-0.575502	1
	I	W	Tukey	-23.3554	48.0169	-0.4864	1
	I	X	Tukey	-14.1417	48.0169	-0.294516	1
	I	Y	Tukey	-129.55	48.0169	-2.69801	0.659054
	I	Z	Tukey	-37.4018	48.0169	-0.77893	1
	J	K	Tukey	-82.4027	48.0169	-1.71612	0.997578
	J	L	Tukey	-32.5892	48.0169	-0.678703	1
	J	M	Tukey	-58.7644	48.0169	-1.22383	0.999996
	J	N	Tukey	-50.4033	48.0169	-1.0497	1
	J	O	Tukey	-429.162	48.0169	-8.93773	4.85102e-10	***
	J	P	Tukey	-20.8324	48.0169	-0.433856	1
	J	Q	Tukey	-37.5844	48.0169	-0.782732	1
	J	R	Tukey	-36.5575	48.0169	-0.761345	1
	J	S	Tukey	-52.1506	48.0169	-1.08609	1
	J	T	Tukey	-44.6965	48.0169	-0.930849	1
	J	U	Tukey	-22.316	48.0169	-0.464752	1
	J	V	Tukey	-39.7091	48.0169	-0.826982	1
	J	W	Tukey	-35.4307	48.0169	-0.73788	1
	J	X	Tukey	-26.217	48.0169	-0.545996	1
	J	Y	Tukey	-141.626	48.0169	-2.94949	0.468238
	J	Z	Tukey	-49.4771	48.0169	-1.03041	1
	K	L	Tukey	49.8135	48.0169	1.03741	1
	K	M	Tukey	23.6383	48.0169	0.492292	1
	K	N	Tukey	31.9994	48.0169	0.66642	1
	K	O	Tukey	-346.76	48.0169	-7.22162	7.37026e-08	***
	K	P	Tukey	61.5703	48.0169	1.28226	0.99999
	K	Q	Tukey	44.8183	48.0169	0.933386	1
	K	R	Tukey	45.8452	48.0169	0.954773	1
	K	S	Tukey	30.2521	48.0169	0.630031	1
	K	T	Tukey	37.7062	48.0169	0.785269	1
	K	U	Tukey	60.0867	48.0169	1.25137	0.999994
	K	V	Tukey	42.6936	48.0169	0.889136	1
	K	W	Tukey	46.972	48.0169	0.978238	1
	K	X	Tukey	56.1857	48.0169	1.17012	0.999999
	K	Y	Tukey	-59.2228	48.0169	-1.23337	0.999996
	K	Z	Tukey	32.9256	48.0169	0.685709	1
	L	M	Tukey	-26.1751	48.0169	-0.545123	1
	L	N	Tukey	-17.814	48.0169	-0.370995	1
	L	O	Tukey	-396.573	48.0169	-8.25903	1.00932e-09	***
	L	P	Tukey	11.7568	48.0169	0.244847	1
	L	Q	Tukey	-4.99515	48.0169	-0.104029	1
	L	R	Tukey	-3.96821	48.0169	-0.0826419	1
	L	S	Tukey	-19.5613	48.0169	-0.407384	1
	L	T	Tukey	-12.1072	48.0169	-0.252145	1
	L	U	Tukey	10.2733	48.0169	0.213951	1
	L	V	Tukey	-7.11987	48.0169	-0.148278	1
	L	W	Tukey	-2.84147	48.0169	-0.0591765	1
	L	X	Tukey	6.37222	48.0169	0.132708	1
	L	Y	Tukey	-109.036	48.0169	-2.27079	0.910743
	L	Z	Tukey	-16.8878	48.0169	-0.351706	1
	M	N	Tukey	8.3611	48.0169	0.174128	1
	M	O	Tukey	-370.398	48.0169	-7.71391	7.74109e-09	***
	M	P	Tukey	37.9319	48.0169	0.78997	1
	M	Q	Tukey	21.18	48.0169	0.441094	1
	M	R	Tukey	22.2069	48.0169	0.462481	1
	M	S	Tukey	6.61381	48.0169	0.137739	1
	M	T	Tukey	14.0679	48.0169	0.292978	1
	M	U	Tukey	36.4484	48.0169	0.759074	1
	M	V	Tukey	19.0553	48.0169	0.396845	1
	M	W	Tukey	23.3337	48.0169	0.485947	1
	M	X	Tukey	32.5473	48.0169	0.677831	1
	M	Y	Tukey	-82.8612	48.0169	-1.72567	0.997355
	M	Z	Tukey	9.28728	48.0169	0.193417	1
	N	O	Tukey	-378.759	48.0169	-7.88804	3.65485e-09	***
	N	P	Tukey	29.5708	48.0169	0.615842	1
	N	Q	Tukey	12.8189	48.0169	0.266966	1
	N	R	Tukey	13.8458	48.0169	0.288353	1
	N	S	Tukey	-1.74729	48.0169	-0.0363891	1
	N	T	Tukey	5.70678	48.0169	0.118849	1
	N	U	Tukey	28.0873	48.0169	0.584946	1
	N	V	Tukey	10.6942	48.0169	0.222716	1
	N	W	Tukey	14.9726	48.0169	0.311818	1
	N	X	Tukey	24.1862	48.0169	0.503703	1
	N	Y	Tukey	-91.2223	48.0169	-1.89979	0.989026
	N	Z	Tukey	0.926181	48.0169	0.0192886	1
	O	P	Tukey	408.33	48.0169	8.50388	6.32973e-10	***
	O	Q	Tukey	391.578	48.0169	8.155	1.36003e-09	***
	O	R	Tukey	392.605	48.0169	8.17639	1.27312e-09	***
	O	S	Tukey	377.012	48.0169	7.85165	4.25587e-09	***
	O	T	Tukey	384.466	48.0169	8.00689	2.27829e-09	***
	O	U	Tukey	406.846	48.0169	8.47298	6.59939e-10	***
	O	V	Tukey	389.453	48.0169	8.11075	1.57049e-09	***
	O	W	Tukey	393.732	48.0169	8.19985	1.1874e-09	***
	O	X	Tukey	402.945	48.0169	8.39174	7.53129e-10	***
	O	Y	Tukey	287.537	48.0169	5.98824	1.91138e-05	***
	O	Z	Tukey	379.685	48.0169	7.90732	3.37574e-09	***
	P	Q	Tukey	-16.752	48.0169	-0.348876	1
	P	R	Tukey	-15.725	48.0169	-0.327489	1
	P	S	Tukey	-31.3181	48.0169	-0.652231	1
	P	T	Tukey	-23.8641	48.0169	-0.496993	1
	P	U	Tukey	-1.48354	48.0169	-0.0308961	1
	P	V	Tukey	-18.8767	48.0169	-0.393126	1
	P	W	Tukey	-14.5983	48.0169	-0.304024	1
	P	X	Tukey	-5.38459	48.0169	-0.11214	1
	P	Y	Tukey	-120.793	48.0169	-2.51564	0.785742
	P	Z	Tukey	-28.6447	48.0169	-0.596553	1
	Q	R	Tukey	1.02694	48.0169	0.0213871	1
	Q	S	Tukey	-14.5662	48.0169	-0.303355	1
	Q	T	Tukey	-7.11209	48.0169	-0.148116	1
	Q	U	Tukey	15.2684	48.0169	0.31798	1
	Q	V	Tukey	-2.12472	48.0169	-0.0442493	1
	Q	W	Tukey	2.15368	48.0169	0.0448526	1
	Q	X	Tukey	11.3674	48.0169	0.236737	1
	Q	Y	Tukey	-104.041	48.0169	-2.16676	0.944814
	Q	Z	Tukey	-11.8927	48.0169	-0.247677	1
	R	S	Tukey	-15.5931	48.0169	-0.324742	1
	R	T	Tukey	-8.13903	48.0169	-0.169503	1
	R	U	Tukey	14.2415	48.0169	0.296593	1
	R	V	Tukey	-3.15166	48.0169	-0.0656364	1
	R	W	Tukey	1.12674	48.0169	0.0234655	1
	R	X	Tukey	10.3404	48.0169	0.21535	1
	R	Y	Tukey	-105.068	48.0169	-2.18815	0.938711
	R	Z	Tukey	-12.9196	48.0169	-0.269064	1
	S	T	Tukey	7.45407	48.0169	0.155238	1
	S	U	Tukey	29.8346	48.0169	0.621335	1
	S	V	Tukey	12.4414	48.0169	0.259106	1
	S	W	Tukey	16.7198	48.0169	0.348207	1
	S	X	Tukey	25.9335	48.0169	0.540092	1
	S	Y	Tukey	-89.475	48.0169	-1.86341	0.991624
	S	Z	Tukey	2.67347	48.0169	0.0556777	1
	T	U	Tukey	22.3805	48.0169	0.466097	1
	T	V	Tukey	4.98737	48.0169	0.103867	1
	T	W	Tukey	9.26577	48.0169	0.192969	1
	T	X	Tukey	18.4795	48.0169	0.384853	1
	T	Y	Tukey	-96.929	48.0169	-2.01864	0.975725
	T	Z	Tukey	-4.7806	48.0169	-0.0995607	1
	U	V	Tukey	-17.3931	48.0169	-0.36223	1
	U	W	Tukey	-13.1147	48.0169	-0.273128	1
	U	X	Tukey	-3.90106	48.0169	-0.0812434	1
	U	Y	Tukey	-119.31	48.0169	-2.48474	0.804798
	U	Z	Tukey	-27.1611	48.0169	-0.565657	1
	V	W	Tukey	4.2784	48.0169	0.0891019	1
	V	X	Tukey	13.4921	48.0169	0.280986	1
	V	Y	Tukey	-101.916	48.0169	-2.12251	0.956043
	V	Z	Tukey	-9.76797	48.0169	-0.203428	1
	W	X	Tukey	9.21369	48.0169	0.191884	1
	W	Y	Tukey	-106.195	48.0169	-2.21161	0.931489
	W	Z	Tukey	-14.0464	48.0169	-0.29253	1
	X	Y	Tukey	-115.408	48.0169	-2.4035	0.850617
	X	Z	Tukey	-23.2601	48.0169	-0.484414	1
	Y	Z	Tukey	92.1484	48.0169	1.91908	0.987404
Lycopene	yREF	A	Tukey	-469.787	131.416	-3.57479	0.12567
	yREF	A*	Tukey	-44.6151	131.416	-0.339494	1
	yREF	B	Tukey	-37.112	131.416	-0.2824	1
	yREF	B*	Tukey	-105.483	131.416	-0.802661	1
	yREF	C	Tukey	-222.923	131.416	-1.69631	0.99799
	yREF	C*	Tukey	-56.799	131.416	-0.432206	1
	yREF	D	Tukey	-164.174	131.416	-1.24926	0.999994
	yREF	D*	Tukey	-41.5957	131.416	-0.316518	1
	yREF	E	Tukey	61.395	131.416	0.467179	1
	yREF	F	Tukey	56.1464	131.416	0.42724	1
	yREF	G	Tukey	-16.9461	124.673	-0.135924	1
	yREF	H	Tukey	-165.99	131.416	-1.26309	0.999993
	yREF	I	Tukey	-237.137	131.416	-1.80447	0.99475
	yREF	J	Tukey	-72.0911	131.416	-0.548569	1
	yREF	K	Tukey	-209.681	131.416	-1.59555	0.999282
	yREF	L	Tukey	-181.94	131.416	-1.38446	0.99995
	yREF	M	Tukey	-207.392	131.416	-1.57813	0.999407
	yREF	N	Tukey	-87.6391	131.416	-0.666881	1
	yREF	O	Tukey	1.489	131.416	0.0113304	1
	yREF	P	Tukey	17.6449	131.416	0.134267	1
	yREF	Q	Tukey	9.11389	131.416	0.0693512	1
	yREF	R	Tukey	0.826112	131.416	0.00628622	1
	yREF	S	Tukey	-19.9826	131.416	-0.152056	1
	yREF	T	Tukey	-42.3367	131.416	-0.322157	1
	yREF	U	Tukey	20.2749	131.416	0.15428	1
	yREF	V	Tukey	-98.0781	131.416	-0.746315	1
	yREF	W	Tukey	-22.9603	131.416	-0.174714	1
	yREF	X	Tukey	-394.531	131.416	-3.00214	0.429636
	yREF	Y	Tukey	18.4809	131.416	0.140629	1
	yREF	Z	Tukey	-17.7514	131.416	-0.135078	1
	A	A*	Tukey	425.172	117.542	3.61717	0.11256
	A	B	Tukey	432.675	117.542	3.68101	0.0949303	.
	A	B*	Tukey	364.304	117.542	3.09934	0.361898
	A	C	Tukey	246.864	117.542	2.10021	0.961022
	A	C*	Tukey	412.988	117.542	3.51352	0.146744
	A	D	Tukey	305.613	117.542	2.60002	0.729743
	A	D*	Tukey	428.191	117.542	3.64286	0.105169
	A	E	Tukey	531.182	117.542	4.51906	0.00671725	**
	A	F	Tukey	525.933	117.542	4.47441	0.00786295	**
	A	G	Tukey	452.841	109.951	4.11857	0.025968	*
	A	H	Tukey	303.796	117.542	2.58457	0.740392
	A	I	Tukey	232.65	117.542	1.97928	0.981068
	A	J	Tukey	397.696	117.542	3.38342	0.200417
	A	K	Tukey	260.106	117.542	2.21286	0.931089
	A	L	Tukey	287.846	117.542	2.44887	0.825823
	A	M	Tukey	262.394	117.542	2.23234	0.924642
	A	N	Tukey	382.148	117.542	3.25114	0.268151
	A	O	Tukey	471.276	117.542	4.00941	0.036588	*
	A	P	Tukey	487.432	117.542	4.14686	0.0237149	*
	A	Q	Tukey	478.901	117.542	4.07428	0.0298871	*
	A	R	Tukey	470.613	117.542	4.00377	0.0372296	*
	A	S	Tukey	449.804	117.542	3.82674	0.0631391	.
	A	T	Tukey	427.45	117.542	3.63656	0.106945
	A	U	Tukey	490.062	117.542	4.16923	0.0220599	*
	A	V	Tukey	371.709	117.542	3.16233	0.321037
	A	W	Tukey	446.826	117.542	3.8014	0.0679011	.
	A	X	Tukey	75.256	117.542	0.640245	1
	A	Y	Tukey	488.268	117.542	4.15397	0.023177	*
	A	Z	Tukey	452.035	117.542	3.84572	0.059762	.
	A*	B	Tukey	7.50307	117.542	0.0638329	1
	A*	B*	Tukey	-60.8677	117.542	-0.517836	1
	A*	C	Tukey	-178.307	117.542	-1.51696	0.999709
	A*	C*	Tukey	-12.1839	117.542	-0.103655	1
	A*	D	Tukey	-119.558	117.542	-1.01715	1
	A*	D*	Tukey	3.01944	117.542	0.025688	1
	A*	E	Tukey	106.01	117.542	0.901888	1
	A*	F	Tukey	100.761	117.542	0.857235	1
	A*	G	Tukey	27.6691	109.951	0.251649	1
	A*	H	Tukey	-121.375	117.542	-1.03261	1
	A*	I	Tukey	-192.522	117.542	-1.63789	0.998874
	A*	J	Tukey	-27.476	117.542	-0.233753	1
	A*	K	Tukey	-165.066	117.542	-1.40431	0.999933
	A*	L	Tukey	-137.325	117.542	-1.1683	0.999999
	A*	M	Tukey	-162.777	117.542	-1.38484	0.999949
	A*	N	Tukey	-43.024	117.542	-0.36603	1
	A*	O	Tukey	46.1041	117.542	0.392234	1
	A*	P	Tukey	62.26	117.542	0.529681	1
	A*	Q	Tukey	53.729	117.542	0.457103	1
	A*	R	Tukey	45.4412	117.542	0.386594	1
	A*	S	Tukey	24.6325	117.542	0.209562	1
	A*	T	Tukey	2.27841	117.542	0.0193837	1
	A*	U	Tukey	64.89	117.542	0.552056	1
	A*	V	Tukey	-53.463	117.542	-0.45484	1
	A*	W	Tukey	21.6548	117.542	0.18423	1
	A*	X	Tukey	-349.916	117.542	-2.97693	0.447982
	A*	Y	Tukey	63.096	117.542	0.536793	1
	A*	Z	Tukey	26.8637	117.542	0.228544	1
	B	B*	Tukey	-68.3708	117.542	-0.581669	1
	B	C	Tukey	-185.811	117.542	-1.58079	0.999389
	B	C*	Tukey	-19.687	117.542	-0.167488	1
	B	D	Tukey	-127.061	117.542	-1.08098	1
	B	D*	Tukey	-4.48364	117.542	-0.0381448	1
	B	E	Tukey	98.5071	117.542	0.838055	1
	B	F	Tukey	93.2584	117.542	0.793402	1
	B	G	Tukey	20.166	109.951	0.183409	1
	B	H	Tukey	-128.878	117.542	-1.09644	1
	B	I	Tukey	-200.025	117.542	-1.70173	0.997884
	B	J	Tukey	-34.979	117.542	-0.297586	1
	B	K	Tukey	-172.569	117.542	-1.46814	0.999842
	B	L	Tukey	-144.828	117.542	-1.23214	0.999996
	B	M	Tukey	-170.28	117.542	-1.44867	0.999878
	B	N	Tukey	-50.5271	117.542	-0.429862	1
	B	O	Tukey	38.601	117.542	0.328401	1
	B	P	Tukey	54.7569	117.542	0.465848	1
	B	Q	Tukey	46.2259	117.542	0.39327	1
	B	R	Tukey	37.9381	117.542	0.322761	1
	B	S	Tukey	17.1294	117.542	0.145729	1
	B	T	Tukey	-5.22466	117.542	-0.0444491	1
	B	U	Tukey	57.3869	117.542	0.488223	1
	B	V	Tukey	-60.9661	117.542	-0.518673	1
	B	W	Tukey	14.1518	117.542	0.120397	1
	B	X	Tukey	-357.419	117.542	-3.04076	0.402108
	B	Y	Tukey	55.5929	117.542	0.47296	1
	B	Z	Tukey	19.3606	117.542	0.164712	1
	B*	C	Tukey	-117.44	117.542	-0.999126	1
	B*	C*	Tukey	48.6838	117.542	0.414181	1
	B*	D	Tukey	-58.6907	117.542	-0.499315	1
	B*	D*	Tukey	63.8872	117.542	0.543524	1
	B*	E	Tukey	166.878	117.542	1.41972	0.999917
	B*	F	Tukey	161.629	117.542	1.37507	0.999956
	B*	G	Tukey	88.5368	109.951	0.805239	1
	B*	H	Tukey	-60.5076	117.542	-0.514772	1
	B*	I	Tukey	-131.654	117.542	-1.12006	0.999999
	B*	J	Tukey	33.3918	117.542	0.284083	1
	B*	K	Tukey	-104.198	117.542	-0.886474	1
	B*	L	Tukey	-76.4576	117.542	-0.650468	1
	B*	M	Tukey	-101.91	117.542	-0.867002	1
	B*	N	Tukey	17.8437	117.542	0.151806	1
	B*	O	Tukey	106.972	117.542	0.91007	1
	B*	P	Tukey	123.128	117.542	1.04752	1
	B*	Q	Tukey	114.597	117.542	0.974939	1
	B*	R	Tukey	106.309	117.542	0.90443	1
	B*	S	Tukey	85.5002	117.542	0.727398	1
	B*	T	Tukey	63.1461	117.542	0.53722	1
	B*	U	Tukey	125.758	117.542	1.06989	1
	B*	V	Tukey	7.40472	117.542	0.0629961	1
	B*	W	Tukey	82.5226	117.542	0.702066	1
	B*	X	Tukey	-289.048	117.542	-2.45909	0.819955
	B*	Y	Tukey	123.964	117.542	1.05463	1
	B*	Z	Tukey	87.7314	117.542	0.74638	1
	C	C*	Tukey	166.124	117.542	1.41331	0.999924
	C	D	Tukey	58.749	117.542	0.499811	1
	C	D*	Tukey	181.327	117.542	1.54265	0.999605
	C	E	Tukey	284.318	117.542	2.41885	0.84246
	C	F	Tukey	279.069	117.542	2.3742	0.865506
	C	G	Tukey	205.976	109.951	1.87335	0.99097
	C	H	Tukey	56.9322	117.542	0.484354	1
	C	I	Tukey	-14.2146	117.542	-0.120931	1
	C	J	Tukey	150.831	117.542	1.28321	0.99999
	C	K	Tukey	13.2413	117.542	0.112652	1
	C	L	Tukey	40.9821	117.542	0.348658	1
	C	M	Tukey	15.5302	117.542	0.132124	1
	C	N	Tukey	135.283	117.542	1.15093	0.999999
	C	O	Tukey	224.412	117.542	1.9092	0.988258
	C	P	Tukey	240.567	117.542	2.04664	0.971264
	C	Q	Tukey	232.036	117.542	1.97406	0.981701
	C	R	Tukey	223.749	117.542	1.90356	0.988724
	C	S	Tukey	202.94	117.542	1.72652	0.997334
	C	T	Tukey	180.586	117.542	1.53635	0.999633
	C	U	Tukey	243.197	117.542	2.06902	0.96727
	C	V	Tukey	124.844	117.542	1.06212	1
	C	W	Tukey	199.962	117.542	1.70119	0.997895
	C	X	Tukey	-171.608	117.542	-1.45997	0.999858
	C	Y	Tukey	241.403	117.542	2.05375	0.970037
	C	Z	Tukey	205.171	117.542	1.74551	0.996835
	C*	D	Tukey	-107.374	117.542	-0.913495	1
	C*	D*	Tukey	15.2033	117.542	0.129343	1
	C*	E	Tukey	118.194	117.542	1.00554	1
	C*	F	Tukey	112.945	117.542	0.96089	1
	C*	G	Tukey	39.853	109.951	0.362461	1
	C*	H	Tukey	-109.191	117.542	-0.928952	1
	C*	I	Tukey	-180.338	117.542	-1.53424	0.999642
	C*	J	Tukey	-15.292	117.542	-0.130098	1
	C*	K	Tukey	-152.882	117.542	-1.30065	0.999986
	C*	L	Tukey	-125.141	117.542	-1.06465	1
	C*	M	Tukey	-150.593	117.542	-1.28118	0.99999
	C*	N	Tukey	-30.8401	117.542	-0.262374	1
	C*	O	Tukey	58.288	117.542	0.495889	1
	C*	P	Tukey	74.4439	117.542	0.633336	1
	C*	Q	Tukey	65.9129	117.542	0.560758	1
	C*	R	Tukey	57.6251	117.542	0.490249	1
	C*	S	Tukey	36.8164	117.542	0.313218	1
	C*	T	Tukey	14.4623	117.542	0.123039	1
	C*	U	Tukey	77.0739	117.542	0.655711	1
	C*	V	Tukey	-41.2791	117.542	-0.351185	1
	C*	W	Tukey	33.8387	117.542	0.287885	1
	C*	X	Tukey	-337.732	117.542	-2.87327	0.52571
	C*	Y	Tukey	75.2799	117.542	0.640449	1
	C*	Z	Tukey	39.0476	117.542	0.3322	1
	D	D*	Tukey	122.578	117.542	1.04284	1
	D	E	Tukey	225.569	117.542	1.91904	0.987408
	D	F	Tukey	220.32	117.542	1.87439	0.9909
	D	G	Tukey	147.227	109.951	1.33903	0.999974
	D	H	Tukey	-1.81688	117.542	-0.0154572	1
	D	I	Tukey	-72.9636	117.542	-0.620742	1
	D	J	Tukey	92.0825	117.542	0.783397	1
	D	K	Tukey	-45.5077	117.542	-0.38716	1
	D	L	Tukey	-17.7669	117.542	-0.151153	1
	D	M	Tukey	-43.2189	117.542	-0.367687	1
	D	N	Tukey	76.5344	117.542	0.651121	1
	D	O	Tukey	165.663	117.542	1.40938	0.999928
	D	P	Tukey	181.818	117.542	1.54683	0.999585
	D	Q	Tukey	173.287	117.542	1.47425	0.999829
	D	R	Tukey	165	117.542	1.40374	0.999934
	D	S	Tukey	144.191	117.542	1.22671	0.999996
	D	T	Tukey	121.837	117.542	1.03653	1
	D	U	Tukey	184.448	117.542	1.56921	0.999464
	D	V	Tukey	66.0954	117.542	0.562311	1
	D	W	Tukey	141.213	117.542	1.20138	0.999998
	D	X	Tukey	-230.357	117.542	-1.95978	0.983348
	D	Y	Tukey	182.654	117.542	1.55394	0.99955
	D	Z	Tukey	146.422	117.542	1.24569	0.999994
	D*	E	Tukey	102.991	117.542	0.8762	1
	D*	F	Tukey	97.742	117.542	0.831546	1
	D*	G	Tukey	24.6496	109.951	0.224187	1
	D*	H	Tukey	-124.395	117.542	-1.0583	1
	D*	I	Tukey	-195.541	117.542	-1.66358	0.998539
	D*	J	Tukey	-30.4954	117.542	-0.259441	1
	D*	K	Tukey	-168.086	117.542	-1.43	0.999905
	D*	L	Tukey	-140.345	117.542	-1.19399	0.999998
	D*	M	Tukey	-165.797	117.542	-1.41053	0.999927
	D*	N	Tukey	-46.0435	117.542	-0.391718	1
	D*	O	Tukey	43.0847	117.542	0.366545	1
	D*	P	Tukey	59.2406	117.542	0.503993	1
	D*	Q	Tukey	50.7096	117.542	0.431415	1
	D*	R	Tukey	42.4218	117.542	0.360906	1
	D*	S	Tukey	21.613	117.542	0.183874	1
	D*	T	Tukey	-0.741026	117.542	-0.00630433	1
	D*	U	Tukey	61.8706	117.542	0.526368	1
	D*	V	Tukey	-56.4824	117.542	-0.480528	1
	D*	W	Tukey	18.6354	117.542	0.158542	1
	D*	X	Tukey	-352.935	117.542	-3.00262	0.429292
	D*	Y	Tukey	60.0766	117.542	0.511105	1
	D*	Z	Tukey	23.8442	117.542	0.202856	1
	E	F	Tukey	-5.24865	117.542	-0.0446532	1
	E	G	Tukey	-78.3411	109.951	-0.712509	1
	E	H	Tukey	-227.385	117.542	-1.9345	0.985973
	E	I	Tukey	-298.532	117.542	-2.53978	0.770281
	E	J	Tukey	-133.486	117.542	-1.13564	0.999999
	E	K	Tukey	-271.076	117.542	-2.3062	0.896548
	E	L	Tukey	-243.335	117.542	-2.07019	0.96705
	E	M	Tukey	-268.787	117.542	-2.28673	0.904521
	E	N	Tukey	-149.034	117.542	-1.26792	0.999992
	E	O	Tukey	-59.906	117.542	-0.509654	1
	E	P	Tukey	-43.7501	117.542	-0.372207	1
	E	Q	Tukey	-52.2811	117.542	-0.444785	1
	E	R	Tukey	-60.5689	117.542	-0.515294	1
	E	S	Tukey	-81.3777	117.542	-0.692325	1
	E	T	Tukey	-103.732	117.542	-0.882504	1
	E	U	Tukey	-41.1201	117.542	-0.349832	1
	E	V	Tukey	-159.473	117.542	-1.35673	0.999967
	E	W	Tukey	-84.3553	117.542	-0.717658	1
	E	X	Tukey	-455.926	117.542	-3.87882	0.0542465	.
	E	Y	Tukey	-42.9141	117.542	-0.365094	1
	E	Z	Tukey	-79.1464	117.542	-0.673343	1
	F	G	Tukey	-73.0924	109.951	-0.664773	1
	F	H	Tukey	-222.137	117.542	-1.88984	0.989794
	F	I	Tukey	-293.283	117.542	-2.49513	0.798486
	F	J	Tukey	-128.237	117.542	-1.09099	1
	F	K	Tukey	-265.828	117.542	-2.26154	0.914228
	F	L	Tukey	-238.087	117.542	-2.02554	0.974679
	F	M	Tukey	-263.539	117.542	-2.24207	0.921271
	F	N	Tukey	-143.785	117.542	-1.22326	0.999996
	F	O	Tukey	-54.6574	117.542	-0.465001	1
	F	P	Tukey	-38.5015	117.542	-0.327554	1
	F	Q	Tukey	-47.0325	117.542	-0.400132	1
	F	R	Tukey	-55.3203	117.542	-0.470641	1
	F	S	Tukey	-76.129	117.542	-0.647672	1
	F	T	Tukey	-98.4831	117.542	-0.837851	1
	F	U	Tukey	-35.8715	117.542	-0.305179	1
	F	V	Tukey	-154.224	117.542	-1.31207	0.999983
	F	W	Tukey	-79.1066	117.542	-0.673005	1
	F	X	Tukey	-450.677	117.542	-3.83416	0.0617987	.
	F	Y	Tukey	-37.6655	117.542	-0.320441	1
	F	Z	Tukey	-73.8978	117.542	-0.62869	1
	G	H	Tukey	-149.044	109.951	-1.35555	0.999967
	G	I	Tukey	-220.191	109.951	-2.00263	0.978024
	G	J	Tukey	-55.145	109.951	-0.501542	1
	G	K	Tukey	-192.735	109.951	-1.75292	0.996619
	G	L	Tukey	-164.994	109.951	-1.50062	0.999762
	G	M	Tukey	-190.446	109.951	-1.7321	0.997195
	G	N	Tukey	-70.6931	109.951	-0.642951	1
	G	O	Tukey	18.4351	109.951	0.167666	1
	G	P	Tukey	34.591	109.951	0.314604	1
	G	Q	Tukey	26.0599	109.951	0.237014	1
	G	R	Tukey	17.7722	109.951	0.161637	1
	G	S	Tukey	-3.03658	109.951	-0.0276176	1
	G	T	Tukey	-25.3906	109.951	-0.230927	1
	G	U	Tukey	37.221	109.951	0.338523	1
	G	V	Tukey	-81.1321	109.951	-0.737893	1
	G	W	Tukey	-6.01423	109.951	-0.0546992	1
	G	X	Tukey	-377.585	109.951	-3.43412	0.178006
	G	Y	Tukey	35.427	109.951	0.322207	1
	G	Z	Tukey	-0.805376	109.951	-0.00732487	1
	H	I	Tukey	-71.1467	117.542	-0.605285	1
	H	J	Tukey	93.8993	117.542	0.798854	1
	H	K	Tukey	-43.6908	117.542	-0.371702	1
	H	L	Tukey	-15.95	117.542	-0.135696	1
	H	M	Tukey	-41.402	117.542	-0.35223	1
	H	N	Tukey	78.3513	117.542	0.666578	1
	H	O	Tukey	167.479	117.542	1.42484	0.999911
	H	P	Tukey	183.635	117.542	1.56229	0.999504
	H	Q	Tukey	175.104	117.542	1.48971	0.999792
	H	R	Tukey	166.816	117.542	1.4192	0.999918
	H	S	Tukey	146.008	117.542	1.24217	0.999995
	H	T	Tukey	123.654	117.542	1.05199	1
	H	U	Tukey	186.265	117.542	1.58466	0.999363
	H	V	Tukey	67.9123	117.542	0.577768	1
	H	W	Tukey	143.03	117.542	1.21684	0.999997
	H	X	Tukey	-228.54	117.542	-1.94432	0.984995
	H	Y	Tukey	184.471	117.542	1.5694	0.999463
	H	Z	Tukey	148.239	117.542	1.26115	0.999993
	I	J	Tukey	165.046	117.542	1.40414	0.999933
	I	K	Tukey	27.4559	117.542	0.233583	1
	I	L	Tukey	55.1967	117.542	0.469589	1
	I	M	Tukey	29.7447	117.542	0.253055	1
	I	N	Tukey	149.498	117.542	1.27186	0.999991
	I	O	Tukey	238.626	117.542	2.03013	0.973965
	I	P	Tukey	254.782	117.542	2.16757	0.94459
	I	Q	Tukey	246.251	117.542	2.095	0.962124
	I	R	Tukey	237.963	117.542	2.02449	0.974841
	I	S	Tukey	217.154	117.542	1.84746	0.992592
	I	T	Tukey	194.8	117.542	1.65728	0.998629
	I	U	Tukey	257.412	117.542	2.18995	0.938177
	I	V	Tukey	139.059	117.542	1.18305	0.999998
	I	W	Tukey	214.177	117.542	1.82212	0.993938
	I	X	Tukey	-157.394	117.542	-1.33904	0.999974
	I	Y	Tukey	255.618	117.542	2.17469	0.942605
	I	Z	Tukey	219.386	117.542	1.86644	0.991429
	J	K	Tukey	-137.59	117.542	-1.17056	0.999999
	J	L	Tukey	-109.849	117.542	-0.93455	1
	J	M	Tukey	-135.301	117.542	-1.15108	0.999999
	J	N	Tukey	-15.5481	117.542	-0.132276	1
	J	O	Tukey	73.5801	117.542	0.625987	1
	J	P	Tukey	89.736	117.542	0.763434	1
	J	Q	Tukey	81.2049	117.542	0.690856	1
	J	R	Tukey	72.9172	117.542	0.620347	1
	J	S	Tukey	52.1084	117.542	0.443316	1
	J	T	Tukey	29.7544	117.542	0.253137	1
	J	U	Tukey	92.366	117.542	0.785809	1
	J	V	Tukey	-25.9871	117.542	-0.221086	1
	J	W	Tukey	49.1308	117.542	0.417983	1
	J	X	Tukey	-322.44	117.542	-2.74318	0.625119
	J	Y	Tukey	90.572	117.542	0.770547	1
	J	Z	Tukey	54.3396	117.542	0.462298	1
	K	L	Tukey	27.7408	117.542	0.236006	1
	K	M	Tukey	2.28884	117.542	0.0194725	1
	K	N	Tukey	122.042	117.542	1.03828	1
	K	O	Tukey	211.17	117.542	1.79654	0.995084
	K	P	Tukey	227.326	117.542	1.93399	0.986022
	K	Q	Tukey	218.795	117.542	1.86141	0.991751
	K	R	Tukey	210.507	117.542	1.7909	0.99531
	K	S	Tukey	189.699	117.542	1.61387	0.999125
	K	T	Tukey	167.345	117.542	1.42369	0.999913
	K	U	Tukey	229.956	117.542	1.95637	0.983723
	K	V	Tukey	111.603	117.542	0.94947	1
	K	W	Tukey	186.721	117.542	1.58854	0.999335
	K	X	Tukey	-184.85	117.542	-1.57262	0.999443
	K	Y	Tukey	228.162	117.542	1.9411	0.985322
	K	Z	Tukey	191.93	117.542	1.63285	0.998931
	L	M	Tukey	-25.4519	117.542	-0.216534	1
	L	N	Tukey	94.3013	117.542	0.802274	1
	L	O	Tukey	183.429	117.542	1.56054	0.999514
	L	P	Tukey	199.585	117.542	1.69798	0.997958
	L	Q	Tukey	191.054	117.542	1.62541	0.999011
	L	R	Tukey	182.767	117.542	1.5549	0.999545
	L	S	Tukey	161.958	117.542	1.37787	0.999954
	L	T	Tukey	139.604	117.542	1.18769	0.999998
	L	U	Tukey	202.215	117.542	1.72036	0.997481
	L	V	Tukey	83.8623	117.542	0.713464	1
	L	W	Tukey	158.98	117.542	1.35253	0.999969
	L	X	Tukey	-212.59	117.542	-1.80863	0.994567
	L	Y	Tukey	200.421	117.542	1.7051	0.997815
	L	Z	Tukey	164.189	117.542	1.39685	0.99994
	M	N	Tukey	119.753	117.542	1.01881	1
	M	O	Tukey	208.881	117.542	1.77707	0.995829
	M	P	Tukey	225.037	117.542	1.91452	0.987804
	M	Q	Tukey	216.506	117.542	1.84194	0.992904
	M	R	Tukey	208.218	117.542	1.77143	0.996026
	M	S	Tukey	187.41	117.542	1.5944	0.999291
	M	T	Tukey	165.056	117.542	1.40422	0.999933
	M	U	Tukey	227.667	117.542	1.93689	0.98574
	M	V	Tukey	109.314	117.542	0.929998	1
	M	W	Tukey	184.432	117.542	1.56907	0.999465
	M	X	Tukey	-187.138	117.542	-1.59209	0.999308
	M	Y	Tukey	225.873	117.542	1.92163	0.987176
	M	Z	Tukey	189.641	117.542	1.61338	0.999129
	N	O	Tukey	89.1281	117.542	0.758263	1
	N	P	Tukey	105.284	117.542	0.89571	1
	N	Q	Tukey	96.753	117.542	0.823132	1
	N	R	Tukey	88.4652	117.542	0.752624	1
	N	S	Tukey	67.6565	117.542	0.575592	1
	N	T	Tukey	45.3024	117.542	0.385413	1
	N	U	Tukey	107.914	117.542	0.918085	1
	N	V	Tukey	-10.439	117.542	-0.0888103	1
	N	W	Tukey	64.6788	117.542	0.550259	1
	N	X	Tukey	-306.892	117.542	-2.6109	0.722157
	N	Y	Tukey	106.12	117.542	0.902823	1
	N	Z	Tukey	69.8877	117.542	0.594574	1
	O	P	Tukey	16.1559	117.542	0.137447	1
	O	Q	Tukey	7.62488	117.542	0.0648692	1
	O	R	Tukey	-0.662889	117.542	-0.00563957	1
	O	S	Tukey	-21.4716	117.542	-0.182671	1
	O	T	Tukey	-43.8257	117.542	-0.37285	1
	O	U	Tukey	18.7859	117.542	0.159822	1
	O	V	Tukey	-99.5671	117.542	-0.847073	1
	O	W	Tukey	-24.4493	117.542	-0.208004	1
	O	X	Tukey	-396.02	117.542	-3.36916	0.207071
	O	Y	Tukey	16.9919	117.542	0.14456	1
	O	Z	Tukey	-19.2404	117.542	-0.163689	1
	P	Q	Tukey	-8.53102	117.542	-0.0725782	1
	P	R	Tukey	-16.8188	117.542	-0.143087	1
	P	S	Tukey	-37.6275	117.542	-0.320119	1
	P	T	Tukey	-59.9816	117.542	-0.510297	1
	P	U	Tukey	2.63001	117.542	0.022375	1
	P	V	Tukey	-115.723	117.542	-0.984521	1
	P	W	Tukey	-40.6052	117.542	-0.345451	1
	P	X	Tukey	-412.176	117.542	-3.50661	0.149283
	P	Y	Tukey	0.836011	117.542	0.00711241	1
	P	Z	Tukey	-35.3963	117.542	-0.301137	1
	Q	R	Tukey	-8.28777	117.542	-0.0705087	1
	Q	S	Tukey	-29.0965	117.542	-0.24754	1
	Q	T	Tukey	-51.4506	117.542	-0.437719	1
	Q	U	Tukey	11.161	117.542	0.0949532	1
	Q	V	Tukey	-107.192	117.542	-0.911943	1
	Q	W	Tukey	-32.0742	117.542	-0.272873	1
	Q	X	Tukey	-403.645	117.542	-3.43403	0.178044
	Q	Y	Tukey	9.36703	117.542	0.0796906	1
	Q	Z	Tukey	-26.8653	117.542	-0.228558	1
	R	S	Tukey	-20.8087	117.542	-0.177032	1
	R	T	Tukey	-43.1628	117.542	-0.36721	1
	R	U	Tukey	19.4488	117.542	0.165462	1
	R	V	Tukey	-98.9042	117.542	-0.841434	1
	R	W	Tukey	-23.7864	117.542	-0.202364	1
	R	X	Tukey	-395.357	117.542	-3.36352	0.209747
	R	Y	Tukey	17.6548	117.542	0.150199	1
	R	Z	Tukey	-18.5775	117.542	-0.15805	1
	S	T	Tukey	-22.3541	117.542	-0.190179	1
	S	U	Tukey	40.2576	117.542	0.342494	1
	S	V	Tukey	-78.0955	117.542	-0.664402	1
	S	W	Tukey	-2.97764	117.542	-0.0253325	1
	S	X	Tukey	-374.548	117.542	-3.18649	0.306085
	S	Y	Tukey	38.4636	117.542	0.327231	1
	S	Z	Tukey	2.23121	117.542	0.0189821	1
	T	U	Tukey	62.6116	117.542	0.532672	1
	T	V	Tukey	-55.7414	117.542	-0.474224	1
	T	W	Tukey	19.3764	117.542	0.164846	1
	T	X	Tukey	-352.194	117.542	-2.99631	0.433852
	T	Y	Tukey	60.8176	117.542	0.51741	1
	T	Z	Tukey	24.5853	117.542	0.209161	1
	U	V	Tukey	-118.353	117.542	-1.0069	1
	U	W	Tukey	-43.2352	117.542	-0.367826	1
	U	X	Tukey	-414.806	117.542	-3.52898	0.141181
	U	Y	Tukey	-1.794	117.542	-0.0152625	1
	U	Z	Tukey	-38.0263	117.542	-0.323511	1
	V	W	Tukey	75.1178	117.542	0.63907	1
	V	X	Tukey	-296.453	117.542	-2.52209	0.781658
	V	Y	Tukey	116.559	117.542	0.991633	1
	V	Z	Tukey	80.3267	117.542	0.683384	1
	W	X	Tukey	-371.57	117.542	-3.16116	0.321775
	W	Y	Tukey	41.4412	117.542	0.352564	1
	W	Z	Tukey	5.20885	117.542	0.0443146	1
	X	Y	Tukey	413.012	117.542	3.51372	0.146669
	X	Z	Tukey	376.779	117.542	3.20547	0.294629
	Y	Z	Tukey	-36.2323	117.542	-0.308249	1
Cantaxanthin	yREF	A	Tukey	38.0522	25.518	1.49119	0.999788
	yREF	A*	Tukey	-0.260699	25.518	-0.0102163	1
	yREF	B	Tukey	3.22938	25.518	0.126553	1
	yREF	B*	Tukey	-38.8175	25.518	-1.52118	0.999694
	yREF	C	Tukey	-2.92033	25.518	-0.114442	1
	yREF	C*	Tukey	-24.4154	25.518	-0.956791	1
	yREF	D	Tukey	19.7649	25.518	0.774547	1
	yREF	D*	Tukey	-6.52584	25.518	-0.255735	1
	yREF	E	Tukey	73.7412	25.518	2.88978	0.513152
	yREF	F	Tukey	31.5219	25.518	1.23528	0.999995
	yREF	G	Tukey	-26.6659	24.2085	-1.10151	1
	yREF	H	Tukey	9.25636	25.518	0.362739	1
	yREF	I	Tukey	5.63443	25.518	0.220802	1
	yREF	J	Tukey	-69.3771	25.518	-2.71876	0.643544
	yREF	K	Tukey	-70.2294	25.518	-2.75215	0.618307
	yREF	L	Tukey	14.3776	25.518	0.56343	1
	yREF	M	Tukey	-51.938	25.518	-2.03535	0.973132
	yREF	N	Tukey	-38.1279	25.518	-1.49416	0.99978
	yREF	O	Tukey	-57.9085	25.518	-2.26932	0.911301
	yREF	P	Tukey	-9.31158	25.518	-0.364903	1
	yREF	Q	Tukey	1.4685	25.518	0.0575477	1
	yREF	R	Tukey	-15.4726	25.518	-0.606342	1
	yREF	S	Tukey	-4.67527	25.518	-0.183215	1
	yREF	T	Tukey	3.32087	25.518	0.130139	1
	yREF	U	Tukey	20.2002	25.518	0.791606	1
	yREF	V	Tukey	-6.1017	25.518	-0.239114	1
	yREF	W	Tukey	-50.4523	25.518	-1.97713	0.981331
	yREF	X	Tukey	-34.1287	25.518	-1.33744	0.999975
	yREF	Y	Tukey	8.30077	25.518	0.325291	1
	yREF	Z	Tukey	-37.4587	25.518	-1.46793	0.999843
	A	A*	Tukey	-38.3129	22.824	-1.67863	0.998306
	A	B	Tukey	-34.8228	22.824	-1.52571	0.999677
	A	B*	Tukey	-76.8697	22.824	-3.36794	0.20765
	A	C	Tukey	-40.9725	22.824	-1.79515	0.99514
	A	C*	Tukey	-62.4675	22.824	-2.73693	0.629846
	A	D	Tukey	-18.2873	22.824	-0.801234	1
	A	D*	Tukey	-44.578	22.824	-1.95312	0.984074
	A	E	Tukey	35.689	22.824	1.56366	0.999497
	A	F	Tukey	-6.53028	22.824	-0.286115	1
	A	G	Tukey	-64.7181	21.3499	-3.03131	0.408774
	A	H	Tukey	-28.7958	22.824	-1.26165	0.999993
	A	I	Tukey	-32.4178	22.824	-1.42034	0.999917
	A	J	Tukey	-107.429	22.824	-4.70686	0.0034069
	A	K	Tukey	-108.282	22.824	-4.74421	0.0029677
	A	L	Tukey	-23.6746	22.824	-1.03727	1
	A	M	Tukey	-89.9902	22.824	-3.9428	0.0448309	*
	A	N	Tukey	-76.1801	22.824	-3.33773	0.222295
	A	O	Tukey	-95.9607	22.824	-4.20439	0.019671	*
	A	P	Tukey	-47.3638	22.824	-2.07518	0.9661
	A	Q	Tukey	-36.5837	22.824	-1.60286	0.999222
	A	R	Tukey	-53.5248	22.824	-2.34512	0.879388
	A	S	Tukey	-42.7275	22.824	-1.87204	0.991059
	A	T	Tukey	-34.7313	22.824	-1.5217	0.999692
	A	U	Tukey	-17.852	22.824	-0.782162	1
	A	V	Tukey	-44.1539	22.824	-1.93454	0.985969
	A	W	Tukey	-88.5045	22.824	-3.8777	0.0544246	.
	A	X	Tukey	-72.1809	22.824	-3.16251	0.320927
	A	Y	Tukey	-29.7514	22.824	-1.30352	0.999985
	A	Z	Tukey	-75.5109	22.824	-3.3084	0.237181
	A*	B	Tukey	3.49008	22.824	0.152913	1
	A*	B*	Tukey	-38.5568	22.824	-1.68931	0.998121
	A*	C	Tukey	-2.65963	22.824	-0.116528	1
	A*	C*	Tukey	-24.1547	22.824	-1.0583	1
	A*	D	Tukey	20.0256	22.824	0.877392	1
	A*	D*	Tukey	-6.26514	22.824	-0.274498	1
	A*	E	Tukey	74.0019	22.824	3.24229	0.273163
	A*	F	Tukey	31.7826	22.824	1.39251	0.999944
	A*	G	Tukey	-26.4052	21.3499	-1.23679	0.999995
	A*	H	Tukey	9.51706	22.824	0.416977	1
	A*	I	Tukey	5.89513	22.824	0.258287	1
	A*	J	Tukey	-69.1164	22.824	-3.02824	0.410953
	A*	K	Tukey	-69.9687	22.824	-3.06558	0.38483
	A*	L	Tukey	14.6383	22.824	0.641356	1
	A*	M	Tukey	-51.6773	22.824	-2.26417	0.913247
	A*	N	Tukey	-37.8672	22.824	-1.6591	0.998603
	A*	O	Tukey	-57.6478	22.824	-2.52576	0.779319
	A*	P	Tukey	-9.05088	22.824	-0.396552	1
	A*	Q	Tukey	1.7292	22.824	0.0757625	1
	A*	R	Tukey	-15.2119	22.824	-0.666489	1
	A*	S	Tukey	-4.41457	22.824	-0.193418	1
	A*	T	Tukey	3.58157	22.824	0.156922	1
	A*	U	Tukey	20.4609	22.824	0.896465	1
	A*	V	Tukey	-5.841	22.824	-0.255916	1
	A*	W	Tukey	-50.1916	22.824	-2.19908	0.935417
	A*	X	Tukey	-33.868	22.824	-1.48388	0.999807
	A*	Y	Tukey	8.56147	22.824	0.375109	1
	A*	Z	Tukey	-37.198	22.824	-1.62978	0.998965
	B	B*	Tukey	-42.0468	22.824	-1.84222	0.992888
	B	C	Tukey	-6.14971	22.824	-0.269441	1
	B	C*	Tukey	-27.6447	22.824	-1.21122	0.999997
	B	D	Tukey	16.5355	22.824	0.724479	1
	B	D*	Tukey	-9.75522	22.824	-0.427412	1
	B	E	Tukey	70.5118	22.824	3.08938	0.368593
	B	F	Tukey	28.2925	22.824	1.2396	0.999995
	B	G	Tukey	-29.8953	21.3499	-1.40026	0.999937
	B	H	Tukey	6.02698	22.824	0.264064	1
	B	I	Tukey	2.40505	22.824	0.105374	1
	B	J	Tukey	-72.6065	22.824	-3.18115	0.309354
	B	K	Tukey	-73.4587	22.824	-3.21849	0.286923
	B	L	Tukey	11.1482	22.824	0.488443	1
	B	M	Tukey	-55.1674	22.824	-2.41708	0.84341
	B	N	Tukey	-41.3573	22.824	-1.81201	0.994415
	B	O	Tukey	-61.1379	22.824	-2.67867	0.673373
	B	P	Tukey	-12.541	22.824	-0.549465	1
	B	Q	Tukey	-1.76088	22.824	-0.0771506	1
	B	R	Tukey	-18.702	22.824	-0.819402	1
	B	S	Tukey	-7.90465	22.824	-0.346331	1
	B	T	Tukey	0.0914901	22.824	0.00400851	1
	B	U	Tukey	16.9708	22.824	0.743552	1
	B	V	Tukey	-9.33109	22.824	-0.408829	1
	B	W	Tukey	-53.6817	22.824	-2.35199	0.876189
	B	X	Tukey	-37.3581	22.824	-1.63679	0.998887
	B	Y	Tukey	5.07139	22.824	0.222196	1
	B	Z	Tukey	-40.688	22.824	-1.78269	0.995625
	B*	C	Tukey	35.8971	22.824	1.57278	0.999442
	B*	C*	Tukey	14.4021	22.824	0.631009	1
	B*	D	Tukey	58.5823	22.824	2.5667	0.752491
	B*	D*	Tukey	32.2916	22.824	1.41481	0.999923
	B*	E	Tukey	112.559	22.824	4.9316	0.0014639	**
	B*	F	Tukey	70.3394	22.824	3.08182	0.373711
	B*	G	Tukey	12.1516	21.3499	0.569165	1
	B*	H	Tukey	48.0738	22.824	2.10629	0.959709
	B*	I	Tukey	44.4519	22.824	1.9476	0.984658
	B*	J	Tukey	-30.5596	22.824	-1.33893	0.999975
	B*	K	Tukey	-31.4119	22.824	-1.37627	0.999955
	B*	L	Tukey	53.195	22.824	2.33067	0.885949
	B*	M	Tukey	-13.1206	22.824	-0.574859	1
	B*	N	Tukey	0.689537	22.824	0.0302111	1
	B*	O	Tukey	-19.091	22.824	-0.836447	1
	B*	P	Tukey	29.5059	22.824	1.29276	0.999988
	B*	Q	Tukey	40.286	22.824	1.76507	0.996239
	B*	R	Tukey	23.3448	22.824	1.02282	1
	B*	S	Tukey	34.1422	22.824	1.49589	0.999775
	B*	T	Tukey	42.1383	22.824	1.84623	0.992662
	B*	U	Tukey	59.0176	22.824	2.58578	0.739564
	B*	V	Tukey	32.7158	22.824	1.4334	0.9999
	B*	W	Tukey	-11.6349	22.824	-0.509765	1
	B*	X	Tukey	4.68872	22.824	0.20543	1
	B*	Y	Tukey	47.1182	22.824	2.06442	0.968123
	B*	Z	Tukey	1.3588	22.824	0.0595339	1
	C	C*	Tukey	-21.495	22.824	-0.941775	1
	C	D	Tukey	22.6852	22.824	0.993921	1
	C	D*	Tukey	-3.60551	22.824	-0.15797	1
	C	E	Tukey	76.6615	22.824	3.35882	0.211997
	C	F	Tukey	34.4422	22.824	1.50904	0.999736
	C	G	Tukey	-23.7456	21.3499	-1.11221	1
	C	H	Tukey	12.1767	22.824	0.533505	1
	C	I	Tukey	8.55476	22.824	0.374815	1
	C	J	Tukey	-66.4567	22.824	-2.91171	0.496545
	C	K	Tukey	-67.309	22.824	-2.94905	0.468565
	C	L	Tukey	17.2979	22.824	0.757884	1
	C	M	Tukey	-49.0177	22.824	-2.14764	0.949892
	C	N	Tukey	-35.2076	22.824	-1.54257	0.999605
	C	O	Tukey	-54.9882	22.824	-2.40923	0.847598
	C	P	Tukey	-6.39125	22.824	-0.280024	1
	C	Q	Tukey	4.38883	22.824	0.192291	1
	C	R	Tukey	-12.5523	22.824	-0.549961	1
	C	S	Tukey	-1.75494	22.824	-0.0768903	1
	C	T	Tukey	6.2412	22.824	0.27345	1
	C	U	Tukey	23.1205	22.824	1.01299	1
	C	V	Tukey	-3.18137	22.824	-0.139387	1
	C	W	Tukey	-47.532	22.824	-2.08255	0.96466
	C	X	Tukey	-31.2084	22.824	-1.36735	0.999961
	C	Y	Tukey	11.2211	22.824	0.491637	1
	C	Z	Tukey	-34.5383	22.824	-1.51325	0.999722
	C*	D	Tukey	44.1802	22.824	1.9357	0.985857
	C*	D*	Tukey	17.8895	22.824	0.783804	1
	C*	E	Tukey	98.1565	22.824	4.30059	0.0142917	*
	C*	F	Tukey	55.9373	22.824	2.45081	0.824715
	C*	G	Tukey	-2.25053	21.3499	-0.105412	1
	C*	H	Tukey	33.6717	22.824	1.47528	0.999827
	C*	I	Tukey	30.0498	22.824	1.31659	0.999982
	C*	J	Tukey	-44.9617	22.824	-1.96994	0.982189
	C*	K	Tukey	-45.814	22.824	-2.00728	0.977375
	C*	L	Tukey	38.7929	22.824	1.69966	0.997925
	C*	M	Tukey	-27.5227	22.824	-1.20587	0.999997
	C*	N	Tukey	-13.7126	22.824	-0.600797	1
	C*	O	Tukey	-33.4931	22.824	-1.46746	0.999844
	C*	P	Tukey	15.1038	22.824	0.661751	1
	C*	Q	Tukey	25.8839	22.824	1.13407	0.999999
	C*	R	Tukey	8.94274	22.824	0.391814	1
	C*	S	Tukey	19.7401	22.824	0.864885	1
	C*	T	Tukey	27.7362	22.824	1.21522	0.999997
	C*	U	Tukey	44.6155	22.824	1.95477	0.983897
	C*	V	Tukey	18.3137	22.824	0.802387	1
	C*	W	Tukey	-26.037	22.824	-1.14077	0.999999
	C*	X	Tukey	-9.71339	22.824	-0.425579	1
	C*	Y	Tukey	32.7161	22.824	1.43341	0.9999
	C*	Z	Tukey	-13.0433	22.824	-0.571475	1
	D	D*	Tukey	-26.2907	22.824	-1.15189	0.999999
	D	E	Tukey	53.9763	22.824	2.3649	0.870044
	D	F	Tukey	11.757	22.824	0.515119	1
	D	G	Tukey	-46.4307	21.3499	-2.17476	0.942585
	D	H	Tukey	-10.5085	22.824	-0.460415	1
	D	I	Tukey	-14.1304	22.824	-0.619106	1
	D	J	Tukey	-89.1419	22.824	-3.90563	0.0501084	.
	D	K	Tukey	-89.9942	22.824	-3.94297	0.0448071	*
	D	L	Tukey	-5.38728	22.824	-0.236036	1
	D	M	Tukey	-71.7029	22.824	-3.14156	0.334218
	D	N	Tukey	-57.8928	22.824	-2.53649	0.772414
	D	O	Tukey	-77.6734	22.824	-3.40315	0.191464
	D	P	Tukey	-29.0764	22.824	-1.27394	0.999991
	D	Q	Tukey	-18.2964	22.824	-0.80163	1
	D	R	Tukey	-35.2375	22.824	-1.54388	0.999599
	D	S	Tukey	-24.4401	22.824	-1.07081	1
	D	T	Tukey	-16.444	22.824	-0.720471	1
	D	U	Tukey	0.435306	22.824	0.0190723	1
	D	V	Tukey	-25.8666	22.824	-1.13331	0.999999
	D	W	Tukey	-70.2172	22.824	-3.07647	0.377359
	D	X	Tukey	-53.8936	22.824	-2.36127	0.871786
	D	Y	Tukey	-11.4641	22.824	-0.502283	1
	D	Z	Tukey	-57.2235	22.824	-2.50717	0.791047
	D*	E	Tukey	80.267	22.824	3.51679	0.145554
	D*	F	Tukey	38.0478	22.824	1.66701	0.998489
	D*	G	Tukey	-20.14	21.3499	-0.943334	1
	D*	H	Tukey	15.7822	22.824	0.691475	1
	D*	I	Tukey	12.1603	22.824	0.532785	1
	D*	J	Tukey	-62.8512	22.824	-2.75374	0.617103
	D*	K	Tukey	-63.7035	22.824	-2.79108	0.588616
	D*	L	Tukey	20.9034	22.824	0.915855	1
	D*	M	Tukey	-45.4122	22.824	-1.98967	0.979757
	D*	N	Tukey	-31.6021	22.824	-1.3846	0.99995
	D*	O	Tukey	-51.3827	22.824	-2.25126	0.917998
	D*	P	Tukey	-2.78574	22.824	-0.122053	1
	D*	Q	Tukey	7.99434	22.824	0.350261	1
	D*	R	Tukey	-8.94678	22.824	-0.391991	1
	D*	S	Tukey	1.85057	22.824	0.0810801	1
	D*	T	Tukey	9.84671	22.824	0.43142	1
	D*	U	Tukey	26.726	22.824	1.17096	0.999999
	D*	V	Tukey	0.424136	22.824	0.0185829	1
	D*	W	Tukey	-43.9265	22.824	-1.92458	0.986908
	D*	X	Tukey	-27.6029	22.824	-1.20938	0.999997
	D*	Y	Tukey	14.8266	22.824	0.649607	1
	D*	Z	Tukey	-30.9328	22.824	-1.35528	0.999967
	E	F	Tukey	-42.2192	22.824	-1.84978	0.992457
	E	G	Tukey	-100.407	21.3499	-4.70294	0.00345651	**
	E	H	Tukey	-64.4848	22.824	-2.82531	0.562394
	E	I	Tukey	-68.1067	22.824	-2.984	0.442807
	E	J	Tukey	-143.118	22.824	-6.27053	5.54832e-06	***
	E	K	Tukey	-143.971	22.824	-6.30787	4.70192e-06	***
	E	L	Tukey	-59.3636	22.824	-2.60093	0.729111
	E	M	Tukey	-125.679	22.824	-5.50646	0.000147452	***
	E	N	Tukey	-111.869	22.824	-4.90139	0.00164307	***
	E	O	Tukey	-131.65	22.824	-5.76805	4.91951e-05	***
	E	P	Tukey	-83.0527	22.824	-3.63884	0.106299
	E	Q	Tukey	-72.2727	22.824	-3.16653	0.318412
	E	R	Tukey	-89.2138	22.824	-3.90878	0.0496413	*
	E	S	Tukey	-78.4164	22.824	-3.43571	0.177336
	E	T	Tukey	-70.4203	22.824	-3.08537	0.371305
	E	U	Tukey	-53.541	22.824	-2.34582	0.879061
	E	V	Tukey	-79.8429	22.824	-3.4982	0.152418
	E	W	Tukey	-124.193	22.824	-5.44137	0.000192856	***
	E	X	Tukey	-107.87	22.824	-4.72617	0.00317265	**
	E	Y	Tukey	-65.4404	22.824	-2.86718	0.530357
	E	Z	Tukey	-111.2	22.824	-4.87207	0.00183691	**
	F	G	Tukey	-58.1878	21.3499	-2.72544	0.638514
	F	H	Tukey	-22.2656	22.824	-0.975534	1
	F	I	Tukey	-25.8875	22.824	-1.13422	0.999999
	F	J	Tukey	-100.899	22.824	-4.42075	0.0094811	**
	F	K	Tukey	-101.751	22.824	-4.45809	0.00832543	**
	F	L	Tukey	-17.1443	22.824	-0.751155	1
	F	M	Tukey	-83.4599	22.824	-3.65668	0.101359
	F	N	Tukey	-69.6498	22.824	-3.05161	0.394513
	F	O	Tukey	-89.4304	22.824	-3.91827	0.0482556	*
	F	P	Tukey	-40.8335	22.824	-1.78906	0.995382
	F	Q	Tukey	-30.0534	22.824	-1.31675	0.999982
	F	R	Tukey	-46.9945	22.824	-2.059	0.969107
	F	S	Tukey	-36.1972	22.824	-1.58593	0.999354
	F	T	Tukey	-28.201	22.824	-1.23559	0.999995
	F	U	Tukey	-11.3217	22.824	-0.496047	1
	F	V	Tukey	-37.6236	22.824	-1.64843	0.998746
	F	W	Tukey	-81.9742	22.824	-3.59159	0.120336
	F	X	Tukey	-65.6507	22.824	-2.87639	0.523332
	F	Y	Tukey	-23.2211	22.824	-1.0174	1
	F	Z	Tukey	-68.9806	22.824	-3.02229	0.415183
	G	H	Tukey	35.9222	21.3499	1.68255	0.998239
	G	I	Tukey	32.3003	21.3499	1.51291	0.999723
	G	J	Tukey	-42.7112	21.3499	-2.00054	0.978311
	G	K	Tukey	-43.5635	21.3499	-2.04046	0.972299
	G	L	Tukey	41.0435	21.3499	1.92242	0.987104
	G	M	Tukey	-25.2721	21.3499	-1.18371	0.999998
	G	N	Tukey	-11.462	21.3499	-0.536868	1
	G	O	Tukey	-31.2426	21.3499	-1.46336	0.999852
	G	P	Tukey	17.3543	21.3499	0.812854	1
	G	Q	Tukey	28.1344	21.3499	1.31778	0.999982
	G	R	Tukey	11.1933	21.3499	0.524278	1
	G	S	Tukey	21.9906	21.3499	1.03001	1
	G	T	Tukey	29.9868	21.3499	1.40454	0.999933
	G	U	Tukey	46.8661	21.3499	2.19515	0.936616
	G	V	Tukey	20.5642	21.3499	0.9632	1
	G	W	Tukey	-23.7864	21.3499	-1.11413	1
	G	X	Tukey	-7.46287	21.3499	-0.349551	1
	G	Y	Tukey	34.9667	21.3499	1.63779	0.998875
	G	Z	Tukey	-10.7928	21.3499	-0.50552	1
	H	I	Tukey	-3.62194	22.824	-0.15869	1
	H	J	Tukey	-78.6334	22.824	-3.44522	0.17336
	H	K	Tukey	-79.4857	22.824	-3.48256	0.15839
	H	L	Tukey	5.12122	22.824	0.224379	1
	H	M	Tukey	-61.1944	22.824	-2.68115	0.671549
	H	N	Tukey	-47.3843	22.824	-2.07608	0.965927
	H	O	Tukey	-67.1649	22.824	-2.94274	0.473268
	H	P	Tukey	-18.5679	22.824	-0.813529	1
	H	Q	Tukey	-7.78786	22.824	-0.341215	1
	H	R	Tukey	-24.729	22.824	-1.08347	1
	H	S	Tukey	-13.9316	22.824	-0.610395	1
	H	T	Tukey	-5.93549	22.824	-0.260055	1
	H	U	Tukey	10.9438	22.824	0.479488	1
	H	V	Tukey	-15.3581	22.824	-0.672893	1
	H	W	Tukey	-59.7087	22.824	-2.61605	0.718536
	H	X	Tukey	-43.3851	22.824	-1.90086	0.988941
	H	Y	Tukey	-0.955594	22.824	-0.041868	1
	H	Z	Tukey	-46.715	22.824	-2.04675	0.971245
	I	J	Tukey	-75.0115	22.824	-3.28653	0.248719
	I	K	Tukey	-75.8638	22.824	-3.32387	0.229248
	I	L	Tukey	8.74316	22.824	0.383069	1
	I	M	Tukey	-57.5724	22.824	-2.52246	0.781423
	I	N	Tukey	-43.7624	22.824	-1.91739	0.987554
	I	O	Tukey	-63.5429	22.824	-2.78405	0.593997
	I	P	Tukey	-14.946	22.824	-0.654839	1
	I	Q	Tukey	-4.16593	22.824	-0.182524	1
	I	R	Tukey	-21.107	22.824	-0.924776	1
	I	S	Tukey	-10.3097	22.824	-0.451705	1
	I	T	Tukey	-2.31356	22.824	-0.101365	1
	I	U	Tukey	14.5657	22.824	0.638178	1
	I	V	Tukey	-11.7361	22.824	-0.514202	1
	I	W	Tukey	-56.0867	22.824	-2.45736	0.820955
	I	X	Tukey	-39.7632	22.824	-1.74217	0.996928
	I	Y	Tukey	2.66634	22.824	0.116822	1
	I	Z	Tukey	-43.0931	22.824	-1.88806	0.989927
	J	K	Tukey	-0.852285	22.824	-0.0373417	1
	J	L	Tukey	83.7547	22.824	3.66959	0.0979032	.
	J	M	Tukey	17.4391	22.824	0.764068	1
	J	N	Tukey	31.2491	22.824	1.36914	0.99996
	J	O	Tukey	11.4686	22.824	0.50248	1
	J	P	Tukey	60.0655	22.824	2.63169	0.707456
	J	Q	Tukey	70.8456	22.824	3.104	0.358785
	J	R	Tukey	53.9045	22.824	2.36175	0.871558
	J	S	Tukey	64.7018	22.824	2.83482	0.555109
	J	T	Tukey	72.6979	22.824	3.18516	0.306898
	J	U	Tukey	89.5772	22.824	3.9247	0.0473358
	J	V	Tukey	63.2754	22.824	2.77232	0.602951
	J	W	Tukey	18.9248	22.824	0.829162	1
	J	X	Tukey	35.2483	22.824	1.54436	0.999597
	J	Y	Tukey	77.6778	22.824	3.40335	0.191376
	J	Z	Tukey	31.9184	22.824	1.39846	0.999939
	K	L	Tukey	84.6069	22.824	3.70694	0.0884532	.
	K	M	Tukey	18.2913	22.824	0.80141	1
	K	N	Tukey	32.1014	22.824	1.40648	0.999931
	K	O	Tukey	12.3209	22.824	0.539821	1
	K	P	Tukey	60.9178	22.824	2.66903	0.680455
	K	Q	Tukey	71.6979	22.824	3.14134	0.334359
	K	R	Tukey	54.7567	22.824	2.39909	0.852913
	K	S	Tukey	65.5541	22.824	2.87216	0.526557
	K	T	Tukey	73.5502	22.824	3.2225	0.284576
	K	U	Tukey	90.4295	22.824	3.96204	0.0422951	*
	K	V	Tukey	64.1277	22.824	2.80966	0.574385
	K	W	Tukey	19.777	22.824	0.866504	1
	K	X	Tukey	36.1006	22.824	1.5817	0.999383
	K	Y	Tukey	78.5301	22.824	3.44069	0.175244
	K	Z	Tukey	32.7707	22.824	1.4358	0.999897
	L	M	Tukey	-66.3156	22.824	-2.90553	0.501216
	L	N	Tukey	-52.5055	22.824	-2.30046	0.898941
	L	O	Tukey	-72.2861	22.824	-3.16711	0.318045
	L	P	Tukey	-23.6892	22.824	-1.03791	1
	L	Q	Tukey	-12.9091	22.824	-0.565594	1
	L	R	Tukey	-29.8502	22.824	-1.30785	0.999984
	L	S	Tukey	-19.0529	22.824	-0.834775	1
	L	T	Tukey	-11.0567	22.824	-0.484435	1
	L	U	Tukey	5.82259	22.824	0.255109	1
	L	V	Tukey	-20.4793	22.824	-0.897272	1
	L	W	Tukey	-64.8299	22.824	-2.84043	0.55081
	L	X	Tukey	-48.5063	22.824	-2.12524	0.955404
	L	Y	Tukey	-6.07681	22.824	-0.266247	1
	L	Z	Tukey	-51.8362	22.824	-2.27113	0.910611
	M	N	Tukey	13.8101	22.824	0.60507	1
	M	O	Tukey	-5.97048	22.824	-0.261588	1
	M	P	Tukey	42.6264	22.824	1.86762	0.991352
	M	Q	Tukey	53.4065	22.824	2.33993	0.881768
	M	R	Tukey	36.4654	22.824	1.59768	0.999265
	M	S	Tukey	47.2627	22.824	2.07075	0.966944
	M	T	Tukey	55.2589	22.824	2.42109	0.841248
	M	U	Tukey	72.1382	22.824	3.16064	0.322104
	M	V	Tukey	45.8363	22.824	2.00825	0.977236
	M	W	Tukey	1.4857	22.824	0.0650941	1
	M	X	Tukey	17.8093	22.824	0.780289	1
	M	Y	Tukey	60.2388	22.824	2.63928	0.702024
	M	Z	Tukey	14.4794	22.824	0.634393	1
	N	O	Tukey	-19.7806	22.824	-0.866658	1
	N	P	Tukey	28.8163	22.824	1.26255	0.999993
	N	Q	Tukey	39.5964	22.824	1.73486	0.997124
	N	R	Tukey	22.6553	22.824	0.992611	1
	N	S	Tukey	33.4527	22.824	1.46568	0.999847
	N	T	Tukey	41.4488	22.824	1.81602	0.994229
	N	U	Tukey	58.3281	22.824	2.55557	0.759919
	N	V	Tukey	32.0262	22.824	1.40318	0.999934
	N	W	Tukey	-12.3244	22.824	-0.539976	1
	N	X	Tukey	3.99918	22.824	0.175218	1
	N	Y	Tukey	46.4287	22.824	2.03421	0.973316
	N	Z	Tukey	0.669262	22.824	0.0293228	1
	O	P	Tukey	48.5969	22.824	2.12921	0.954461
	O	Q	Tukey	59.377	22.824	2.60152	0.728703
	O	R	Tukey	42.4359	22.824	1.85927	0.991885
	O	S	Tukey	53.2332	22.824	2.33234	0.885201
	O	T	Tukey	61.2294	22.824	2.68268	0.670418
	O	U	Tukey	78.1087	22.824	3.42222	0.18309
	O	V	Tukey	51.8068	22.824	2.26984	0.911104
	O	W	Tukey	7.45618	22.824	0.326682	1
	O	X	Tukey	23.7797	22.824	1.04188	1
	O	Y	Tukey	66.2093	22.824	2.90087	0.504741
	O	Z	Tukey	20.4498	22.824	0.895981	1
	P	Q	Tukey	10.7801	22.824	0.472314	1
	P	R	Tukey	-6.16104	22.824	-0.269937	1
	P	S	Tukey	4.63631	22.824	0.203133	1
	P	T	Tukey	12.6324	22.824	0.553473	1
	P	U	Tukey	29.5117	22.824	1.29302	0.999988
	P	V	Tukey	3.20987	22.824	0.140636	1
	P	W	Tukey	-41.1407	22.824	-1.80252	0.994833
	P	X	Tukey	-24.8172	22.824	-1.08733	1
	P	Y	Tukey	17.6123	22.824	0.771661	1
	P	Z	Tukey	-28.1471	22.824	-1.23323	0.999996
	Q	R	Tukey	-16.9411	22.824	-0.742252	1
	Q	S	Tukey	-6.14377	22.824	-0.269181	1
	Q	T	Tukey	1.85237	22.824	0.0811592	1
	Q	U	Tukey	18.7317	22.824	0.820702	1
	Q	V	Tukey	-7.5702	22.824	-0.331678	1
	Q	W	Tukey	-51.9208	22.824	-2.27484	0.909188
	Q	X	Tukey	-35.5972	22.824	-1.55964	0.999519
	Q	Y	Tukey	6.83227	22.824	0.299346	1
	Q	Z	Tukey	-38.9272	22.824	-1.70554	0.997806
	R	S	Tukey	10.7973	22.824	0.473071	1
	R	T	Tukey	18.7935	22.824	0.823411	1
	R	U	Tukey	35.6728	22.824	1.56295	0.999501
	R	V	Tukey	9.37091	22.824	0.410574	1
	R	W	Tukey	-34.9797	22.824	-1.53259	0.999649
	R	X	Tukey	-18.6561	22.824	-0.817393	1
	R	Y	Tukey	23.7734	22.824	1.0416	1
	R	Z	Tukey	-21.986	22.824	-0.963288	1
	S	T	Tukey	7.99614	22.824	0.35034	1
	S	U	Tukey	24.8754	22.824	1.08988	1
	S	V	Tukey	-1.42643	22.824	-0.0624972	1
	S	W	Tukey	-45.777	22.824	-2.00566	0.977603
	S	X	Tukey	-29.4535	22.824	-1.29046	0.999988
	S	Y	Tukey	12.976	22.824	0.568527	1
	S	Z	Tukey	-32.7834	22.824	-1.43636	0.999896
	T	U	Tukey	16.8793	22.824	0.739543	1
	T	V	Tukey	-9.42258	22.824	-0.412837	1
	T	W	Tukey	-53.7732	22.824	-2.356	0.874299
	T	X	Tukey	-37.4496	22.824	-1.6408	0.99884
	T	Y	Tukey	4.9799	22.824	0.218187	1
	T	Z	Tukey	-40.7795	22.824	-1.7867	0.995473
	U	V	Tukey	-26.3019	22.824	-1.15238	0.999999
	U	W	Tukey	-70.6525	22.824	-3.09554	0.364442
	U	X	Tukey	-54.3289	22.824	-2.38035	0.862456
	U	Y	Tukey	-11.8994	22.824	-0.521356	1
	U	Z	Tukey	-57.6588	22.824	-2.52624	0.77901
	V	W	Tukey	-44.3506	22.824	-1.94316	0.985114
	V	X	Tukey	-28.027	22.824	-1.22797	0.999996
	V	Y	Tukey	14.4025	22.824	0.631024	1
	V	Z	Tukey	-31.357	22.824	-1.37386	0.999957
	W	X	Tukey	16.3236	22.824	0.715195	1
	W	Y	Tukey	58.7531	22.824	2.57419	0.747451
	W	Z	Tukey	12.9937	22.824	0.569299	1
	X	Y	Tukey	42.4295	22.824	1.85899	0.991902
	X	Z	Tukey	-3.32992	22.824	-0.145896	1
	Y	Z	Tukey	-45.7594	22.824	-2.00489	0.977711
1 GEMbLeR variants with identical GEM layouts (A*-S, B*-H and P-Q) are highlighted.
2 Multiple comparison of means between the carotenoid concentration of each GEMbLeR sample (three biological repeats) and the control group (ten strains, 3 biological repeats per strain) was performed using the Dunnettx method. Comparison between carotenoid concentrations of all samples was done with Tukey’s method.
3 Significance codes: ‘***’ p < 0.001, ‘**’ p < 0.01, ‘*’ p < 0.05, ‘.’ p < 0.1.

## Sheet: expression
Expression of heterologous astaxanthin pathway genes (ΔΔCT) measured from single GEMbLeR variants and control strains
Strain1	Biological repeat	ΔΔCT (tHMG1)	ΔΔCT (CrtE)	ΔΔCT (CrtI)	ΔΔCT (CrtYB)	ΔΔCT (CrtW)	ΔΔCT (CrtZ)
A	1	-2.2957	-0.485851	1.49998	-0.449668	-0.33426	-0.907133
A	2	-2.10814	-0.634746	1.45594	-0.0611	-0.0884732	-0.741891
A	3	-2.61355	0.189431	2.59551	0.880601	-0.385263	-1.29487
B	1	0.0621208	-0.123768	-1.63364	-0.150858	-0.240716	0.349851
B	2	0.221468	0.162202	0.46712	-0.319016	0.447729	0.0990238
B	3	-0.283588	-0.038434	1.16652	0.469874	-0.207012	-0.448875
C	1	-1.70562	1.20404	2.55165	-0.239294	0.582374	0.377644
C	2	-2.46741	0.271035	2.5547	0.103163	-0.328214	-1.64238
C	3	-2.25282	-0.029061	2.50506	0.104059	-0.761596	-1.28665
D	1	-2.21029	0.207319	-1.60722	-0.162637	-0.78205	-4.01245
D	2	-2.92845	-0.0726194	1.5656	-0.271609	-0.461619	-1.13649
D	3	-1.93462	0.112721	2.23368	-0.0581137	-0.253541	-1.28127
E	1	-2.67045	-2.87785	-2.42933	-0.643412	0.141848	-0.796857
E	2	-2.36218	-2.79156	-2.43291	-0.592775	0.927738	-0.091754
E	3	-2.00013	-3.10812	-2.72635	-0.554935	0.718058	-0.0101582
F	1	-0.0883354	0.861439	-1.50626	-0.938987	0.314396	0.685114
F	2	-0.1674	1.00828	-0.10438	-0.313497	0.160348	-0.0268854
F	3	-0.273509	0.816825	-1.73601	0.751907	0.229104	-0.685072
G	1	-1.85904	-0.0471417	2.01009	-0.521484	0.820156	1.40087
G	2	-2.01031	-0.08634	2.13495	-0.421384	0.644668	1.2029
G	3	-1.58948	-0.220797	1.85506	-0.467392	1.2648	1.44315
H	1	0.294515	-0.161637	2.83574	0.0787853	0.193933	-4.87412
H	2	1.31865	1.27689	3.54493	1.76815	1.14694	-0.433411
H	3	0.976125	0.370587	2.38932	0.684878	-0.052416	-0.431904
I	1	-0.486391	-0.250391	-0.38469	-0.858857	-0.430358	-0.61522
I	2	-1.74886	-0.230376	-0.299758	-0.777066	-0.255135	-0.393254
I	3	-0.027902	-0.139779	0.277153	-0.279339	-0.0761003	-0.779172
J	1	-1.94348	-0.894116	0.399093	-0.308326	0.529929	-0.833054
J	2	-2.83878	-0.736188	0.832164	-0.211142	0.418651	-1.24893
J	3	-1.7645	-0.876364	-0.370895	-0.643188	0.347826	-0.654928
K	1	-1.0382	-0.412563	2.29758	-0.183104	0.466136	-0.441258
K	2	-0.471752	0.171531	1.99786	0.613826	0.290521	-0.25116
K	3	-0.82094	-0.299078	2.39311	0.233194	0.582903	-0.294055
L	1	-1.93428	0.281397	0.380903	0.196015	-0.0519474	-0.645658
L	2	-2.32985	-0.118346	1.2495	0.338201	-0.307141	-1.80968
L	3	-2.21498	0.377478	1.36028	-0.172062	-0.465371	-1.34776
M	1	0.168676	0.406673	-0.379322	1.85547	-0.17489	-0.726773
M	2	-0.724345	0.670846	2.06831	0.628787	-0.629649	-1.60884
M	3	0.0623118	0.428576	1.84054	0.849819	-0.182862	-1.32358
N	1	0.56761	-0.417081	1.97967	-0.036534	-0.0477519	-0.115543
N	2	0.437092	-0.327431	2.0493	0.566637	-0.577204	-0.759025
N	3	0.490802	-0.11157	2.23662	0.169113	-0.218667	-0.568759
O	1	-0.361647	0.0294609	0.596661	-0.336388	-5.06812	-1.80761
O	2	-0.461564	-0.115903	1.31316	0.117664	-5.21198	-2.13809
O	3	0.393934	0.259743	0.797458	-0.0390415	-4.61997	-1.60487
P	1	-1.98935	1.15164	0.719733	-0.436001	0.217475	-0.348595
P	2	-2.51541	-0.00357977	0.720062	0.0881968	-0.416938	-1.66055
P	3	-2.3266	1.11394	1.61004	-0.0229251	-0.251619	-0.4099
Q	1	-0.766487	0.597981	0.457041	0.247911	-0.176385	-0.522975
Q	2	-0.54272	0.356995	1.0097	0.552046	-0.486774	-0.876428
Q	3	-0.512313	0.840254	2.05068	0.408338	0.0294633	-0.265747
R	1	-2.18693	0.461152	0.405574	-0.165003	0.241736	-0.00523917
R	2	-2.34876	0.142109	1.30044	0.310181	-0.140585	-0.418108
R	3	-2.13782	0.405118	2.30644	0.38891	-0.262907	-0.567579
S	1	-0.269114	0.801546	1.97669	-0.15926	0.277771	-0.612069
S	2	-0.152527	0.494689	2.1016	0.404638	0.279463	-0.639863
S	3	-0.0500733	0.983983	3.23913	0.717314	0.643138	0.203724
T	1	-2.11789	0.642686	2.01299	-0.441633	0.323045	-0.651067
T	2	0.406011	2.90484	3.98673	1.92698	2.23998	-3.35199
T	3	-2.50845	0.527955	2.09819	-0.154436	-0.584013	-1.03434
U	1	-4.64246	0.586985	-0.838346	-0.975659	-0.593239	-0.682421
U	2	-2.3616	0.740016	-1.01589	-0.079882	-0.498177	-0.46361
U	3	-2.12569	0.379351	-1.32499	0.266248	-0.603649	-0.724695
V	1	-2.16513	1.26142	1.70299	-0.132788	-0.107509	-1.40637
V	2	-1.92786	1.09955	1.37681	-0.743643	0.241908	-0.835244
V	3	-6.11872	0.289062	-1.00306	-0.0634187	0.087479	-0.162061
W	1	-1.9206	0.222399	0.477346	-1.06032	0.585829	-0.79122
W	2	-1.808	0.0934674	1.85196	-0.488746	0.524954	-1.15069
W	3	-1.97467	-0.511567	-0.766828	-0.199745	1.01902	-0.287585
X	1	-2.24704	-0.960436	1.89497	-1.4738	0.495061	-0.0921424
X	2	-1.97002	-2.17958	0.909232	-1.36242	0.183183	-0.213094
X	3	-1.85248	-0.705464	1.44184	-0.316355	0.181537	0.476895
Y	1	-1.6233	-0.898959	0.422895	-0.61993	-5.04512	-0.69759
Y	2	-1.74095	-1.68995	-0.647513	-1.36673	-4.74812	-0.983776
Y	3	-1.5292	-1.1499	1.16969	0.263386	-3.82537	-0.711687
Z	1	-2.24282	-0.0200907	1.05168	-0.562809	0.251341	0.88442
Z	2	-2.10069	-0.50587	1.6836	-0.233299	0.084761	0.656012
Z	3	-1.70944	-0.720096	-0.800246	0.0864407	0.619317	1.72786
AA	1	-0.534109	0.628882	0.988849	-1.47455	-0.133303	-0.235558
AA	2	-0.861166	-2.30805	-1.32932	1.56862	-6.42693	-2.15791
AA	3	-0.00265249	0.289838	1.99075	0.167774	-0.322825	-0.911139
BB	1	-0.460981	0.436044	1.70305	-1.75846	-0.462722	-0.623588
BB	2	-0.462621	0.106847	-0.784046	-1.01822	-1.63	-0.430419
BB	3	0.0155207	-0.172199	-0.172108	0.408253	-0.769615	-0.461473
CC	1	1.33828	1.2095	1.81547	-0.179854	0.385234	-0.761296
CC	2	0.668411	-0.124866	0.320026	-1.06413	-0.848965	-0.764798
CC	3	1.51026	0.268619	1.79702	0.934123	0.256599	-0.769724
DD	1	-0.321572	-0.355042	0.523056	-0.946344	-0.640271	-0.879335
DD	2	0.181547	0.0185569	0.144444	-0.678869	-0.293218	-0.656307
DD	3	0.033426	-0.121627	-0.232682	0.260217	-0.556299	-0.91197
yREF	1	-1.21829	1.09462	0.709641	2.07631	-0.715282	2.15298
yREF	2	-1.58547	1.40692	0.578328	3.1551	-1.21483	1.30648
yREF	3	-1.26408	1.97404	1.50331	4.15181	-0.827444	1.56949
control 1	1	-0.28041	0.00726829	0.854425	-0.825004	-0.2934	0.190312
control 2	2	-0.0974359	0.294667	-0.21685	-0.392918	0.223891	-0.399741
control 3	3	0.710665	0.49105	-0.370316	0.220711	0.33641	0.514403
control 4	4	0.305487	0.184976	-0.560644	0.739871	-0.864564	-0.523808
control 5	5	-1.1618	0.283201	-0.672697	-0.288609	0.438771	0.0906654
control 6	6	0.0494624	0.521075	0.625869	-0.55472	0.80256	-0.455905
control 7	7	-0.0364837	-0.0283343	0.452428	-0.475523	0.483171	-0.7702
control 8	8	-0.0483827	-0.628837	-1.00932	0.146744	-0.690337	0.133975
control 9	9	-0.0471792	0.246269	0.791921	-0.734627	0.993408	0.507935
control 10	10	0.404854	0.451374	0.480934	-0.0390709	0.824538	0.501119
1 Data was obtained for 30 GEMbLeR variants (3 biological repeats per strain) and 10 control strains (10 biological repeats in total). ΔΔCT was calculated by comparison to the strain without structural variation, identical to ySTART (strain B).

## Sheet: stats expression
Statistical analysis for comparison of expression levels between strains
strain 11	strain 2	Gene	method2	estimate	standard error	t-ratio	p-value
control	A	tHMG1	Dunnettx	2.3889	0.382452	6.24627	8.48059e-06
control	A*	tHMG1	Dunnettx	0.515746	0.382452	1.34852	0.999967
control	B	tHMG1	Dunnettx	0.0497705	0.382452	0.130135	1
control	B*	tHMG1	Dunnettx	0.352464	0.382452	0.92159	1
control	C	tHMG1	Dunnettx	2.19172	0.382452	5.73069	7.30866e-05
control	C*	tHMG1	Dunnettx	-1.12254	0.382452	-2.93512	0.481241
control	D	tHMG1	Dunnettx	2.40756	0.382452	6.29505	6.88903e-06
control	D*	tHMG1	Dunnettx	0.0853034	0.382452	0.223043	1
control	E	tHMG1	Dunnettx	2.39402	0.382452	6.25966	8.0107e-06
control	F	tHMG1	Dunnettx	0.226185	0.382452	0.591408	1
control	G	tHMG1	Dunnettx	1.86938	0.382452	4.88787	0.00197292
control	H	tHMG1	Dunnettx	-0.813326	0.382452	-2.12661	0.953993
control	I	tHMG1	Dunnettx	0.804156	0.382452	2.10263	0.959481
control	J	tHMG1	Dunnettx	2.23203	0.382452	5.83609	4.73873e-05
control	K	tHMG1	Dunnettx	0.826735	0.382452	2.16167	0.945026
control	L	tHMG1	Dunnettx	2.20947	0.382452	5.77712	6.04163e-05
control	M	tHMG1	Dunnettx	0.214223	0.382452	0.560129	1
control	N	tHMG1	Dunnettx	-0.448731	0.382452	-1.1733	0.999998
control	yREF	tHMG1	Dunnettx	1.40572	0.382452	3.67553	0.0996109
control	O	tHMG1	Dunnettx	0.192863	0.382452	0.50428	1
control	P	tHMG1	Dunnettx	2.32689	0.382452	6.08413	1.68438e-05
control	Q	tHMG1	Dunnettx	0.656944	0.382452	1.71771	0.997391
control	R	tHMG1	Dunnettx	2.27427	0.382452	5.94655	2.99677e-05
control	S	tHMG1	Dunnettx	0.207009	0.382452	0.541266	1
control	T	tHMG1	Dunnettx	1.45655	0.382452	3.80844	0.069328
control	U	tHMG1	Dunnettx	3.09302	0.382452	8.08734	2.4901e-09
control	V	tHMG1	Dunnettx	3.45367	0.382452	9.03033	5.92369e-11
control	W	tHMG1	Dunnettx	1.95086	0.382452	5.10092	0.000886107
control	X	tHMG1	Dunnettx	2.07295	0.382452	5.42015	0.000255646
control	Y	tHMG1	Dunnettx	1.68092	0.382452	4.39511	0.0112648
control	Z	tHMG1	Dunnettx	2.06742	0.382452	5.40569	0.000270729
B	A	tHMG1	Tukey	2.33913	0.530962	4.40546	0.0131316
B	A*	tHMG1	Tukey	0.465976	0.530962	0.877606	1
B	B*	tHMG1	Tukey	0.302694	0.530962	0.570085	1
B	C	tHMG1	Tukey	2.14195	0.530962	4.03409	0.0404625
B	C*	tHMG1	Tukey	-1.17231	0.530962	-2.2079	0.927932
B	D	tHMG1	Tukey	2.35779	0.530962	4.44059	0.0117424
B	D*	tHMG1	Tukey	0.035533	0.530962	0.0669218	1
B	E	tHMG1	Tukey	2.34425	0.530962	4.4151	0.0127357
B	F	tHMG1	Tukey	0.176415	0.530962	0.332255	1
B	G	tHMG1	Tukey	1.81961	0.530962	3.427	0.192692
B	H	tHMG1	Tukey	-0.863097	0.530962	-1.62553	0.998747
B	I	tHMG1	Tukey	0.754385	0.530962	1.42079	0.999885
B	J	tHMG1	Tukey	2.18226	0.530962	4.11	0.0324385
B	K	tHMG1	Tukey	0.776964	0.530962	1.46331	0.9998
B	L	tHMG1	Tukey	2.1597	0.530962	4.06753	0.036731
B	M	tHMG1	Tukey	0.164452	0.530962	0.309725	1
B	N	tHMG1	Tukey	-0.498502	0.530962	-0.938864	1
B	O	tHMG1	Tukey	0.143092	0.530962	0.269496	1
B	P	tHMG1	Tukey	2.27712	0.530962	4.28866	0.0189238
B	Q	tHMG1	Tukey	0.607173	0.530962	1.14353	0.999999
B	R	tHMG1	Tukey	2.2245	0.530962	4.18957	0.0255969
B	S	tHMG1	Tukey	0.157238	0.530962	0.296138	1
B	T	tHMG1	Tukey	1.40678	0.530962	2.64948	0.692428
B	U	tHMG1	Tukey	3.04325	0.530962	5.73158	0.00012338
B	V	tHMG1	Tukey	3.4039	0.530962	6.41081	8.96774e-06
B	W	tHMG1	Tukey	1.90109	0.530962	3.58046	0.135015
B	X	tHMG1	Tukey	2.02318	0.530962	3.8104	0.0752629
B	Y	tHMG1	Tukey	1.63115	0.530962	3.07206	0.388392
B	Z	tHMG1	Tukey	2.01765	0.530962	3.79998	0.0773769
A	A*	tHMG1	Tukey	-1.87316	0.530962	-3.52785	0.153026
A	B*	tHMG1	Tukey	-2.03644	0.530962	-3.83537	0.0703941
A	C	tHMG1	Tukey	-0.197184	0.530962	-0.371372	1
A	C*	tHMG1	Tukey	-3.51145	0.530962	-6.61336	4.03547e-06
A	D	tHMG1	Tukey	0.0186562	0.530962	0.0351366	1
A	D*	tHMG1	Tukey	-2.3036	0.530962	-4.33854	0.0162095
A	E	tHMG1	Tukey	0.00512197	0.530962	0.00964658	1
A	F	tHMG1	Tukey	-2.16272	0.530962	-4.0732	0.0361293
A	G	tHMG1	Tukey	-0.519524	0.530962	-0.978457	1
A	H	tHMG1	Tukey	-3.20223	0.530962	-6.03099	3.93337e-05
A	I	tHMG1	Tukey	-1.58475	0.530962	-2.98467	0.448402
A	J	tHMG1	Tukey	-0.156876	0.530962	-0.295457	1
A	K	tHMG1	Tukey	-1.56217	0.530962	-2.94214	0.478747
A	L	tHMG1	Tukey	-0.179428	0.530962	-0.33793	1
A	M	tHMG1	Tukey	-2.17468	0.530962	-4.09573	0.0338272
A	N	tHMG1	Tukey	-2.83763	0.530962	-5.34432	0.000520942
A	O	tHMG1	Tukey	-2.19604	0.530962	-4.13596	0.0300431
A	P	tHMG1	Tukey	-0.062013	0.530962	-0.116794	1
A	Q	tHMG1	Tukey	-1.73196	0.530962	-3.26192	0.273005
A	R	tHMG1	Tukey	-0.114628	0.530962	-0.215888	1
A	S	tHMG1	Tukey	-2.18189	0.530962	-4.10932	0.0325036
A	T	tHMG1	Tukey	-0.932355	0.530962	-1.75597	0.995806
A	U	tHMG1	Tukey	0.704119	0.530962	1.32612	0.99997
A	V	tHMG1	Tukey	1.06477	0.530962	2.00536	0.974944
A	W	tHMG1	Tukey	-0.438041	0.530962	-0.824995	1
A	X	tHMG1	Tukey	-0.315954	0.530962	-0.595058	1
A	Y	tHMG1	Tukey	-0.707981	0.530962	-1.33339	0.999967
A	Z	tHMG1	Tukey	-0.321483	0.530962	-0.605472	1
A*	B*	tHMG1	Tukey	-0.163282	0.530962	-0.307521	1
A*	C	tHMG1	Tukey	1.67597	0.530962	3.15648	0.334265
A*	C*	tHMG1	Tukey	-1.63829	0.530962	-3.08551	0.379495
A*	D	tHMG1	Tukey	1.89181	0.530962	3.56299	0.140801
A*	D*	tHMG1	Tukey	-0.430443	0.530962	-0.810684	1
A*	E	tHMG1	Tukey	1.87828	0.530962	3.5375	0.14959
A*	F	tHMG1	Tukey	-0.289561	0.530962	-0.545351	1
A*	G	tHMG1	Tukey	1.35363	0.530962	2.54939	0.759976
A*	H	tHMG1	Tukey	-1.32907	0.530962	-2.50314	0.788949
A*	I	tHMG1	Tukey	0.28841	0.530962	0.543183	1
A*	J	tHMG1	Tukey	1.71628	0.530962	3.23239	0.289402
A*	K	tHMG1	Tukey	0.310989	0.530962	0.585707	1
A*	L	tHMG1	Tukey	1.69373	0.530962	3.18992	0.314033
A*	M	tHMG1	Tukey	-0.301524	0.530962	-0.567881	1
A*	N	tHMG1	Tukey	-0.964478	0.530962	-1.81647	0.993144
A*	O	tHMG1	Tukey	-0.322883	0.530962	-0.60811	1
A*	P	tHMG1	Tukey	1.81114	0.530962	3.41106	0.199605
A*	Q	tHMG1	Tukey	0.141198	0.530962	0.265928	1
A*	R	tHMG1	Tukey	1.75853	0.530962	3.31196	0.246614
A*	S	tHMG1	Tukey	-0.308738	0.530962	-0.581468	1
A*	T	tHMG1	Tukey	0.940801	0.530962	1.77188	0.995208
A*	U	tHMG1	Tukey	2.57728	0.530962	4.85397	0.00297388
A*	V	tHMG1	Tukey	2.93793	0.530962	5.53321	0.000259598
A*	W	tHMG1	Tukey	1.43511	0.530962	2.70286	0.654375
A*	X	tHMG1	Tukey	1.5572	0.530962	2.93279	0.485498
A*	Y	tHMG1	Tukey	1.16517	0.530962	2.19446	0.932199
A*	Z	tHMG1	Tukey	1.55167	0.530962	2.92238	0.493046
B*	C	tHMG1	Tukey	1.83925	0.530962	3.464	0.177333
B*	C*	tHMG1	Tukey	-1.47501	0.530962	-2.77799	0.5994
B*	D	tHMG1	Tukey	2.05509	0.530962	3.87051	0.0640044
B*	D*	tHMG1	Tukey	-0.267161	0.530962	-0.503163	1
B*	E	tHMG1	Tukey	2.04156	0.530962	3.84502	0.0685872
B*	F	tHMG1	Tukey	-0.126279	0.530962	-0.23783	1
B*	G	tHMG1	Tukey	1.51691	0.530962	2.85691	0.541031
B*	H	tHMG1	Tukey	-1.16579	0.530962	-2.19562	0.931838
B*	I	tHMG1	Tukey	0.451692	0.530962	0.850704	1
B*	J	tHMG1	Tukey	1.87956	0.530962	3.53991	0.148739
B*	K	tHMG1	Tukey	0.474271	0.530962	0.893228	1
B*	L	tHMG1	Tukey	1.85701	0.530962	3.49744	0.16426
B*	M	tHMG1	Tukey	-0.138241	0.530962	-0.26036	1
B*	N	tHMG1	Tukey	-0.801195	0.530962	-1.50895	0.99965
B*	O	tHMG1	Tukey	-0.159601	0.530962	-0.300589	1
B*	P	tHMG1	Tukey	1.97443	0.530962	3.71858	0.0957089
B*	Q	tHMG1	Tukey	0.30448	0.530962	0.573449	1
B*	R	tHMG1	Tukey	1.92181	0.530962	3.61948	0.122779
B*	S	tHMG1	Tukey	-0.145456	0.530962	-0.273947	1
B*	T	tHMG1	Tukey	1.10408	0.530962	2.0794	0.961792
B*	U	tHMG1	Tukey	2.74056	0.530962	5.16149	0.00100956
B*	V	tHMG1	Tukey	3.10121	0.530962	5.84073	8.15439e-05
B*	W	tHMG1	Tukey	1.5984	0.530962	3.01038	0.430388
B*	X	tHMG1	Tukey	1.72048	0.530962	3.24031	0.284946
B*	Y	tHMG1	Tukey	1.32846	0.530962	2.50198	0.789654
B*	Z	tHMG1	Tukey	1.71496	0.530962	3.2299	0.290815
C	C*	tHMG1	Tukey	-3.31426	0.530962	-6.24199	1.73599e-05
C	D	tHMG1	Tukey	0.215841	0.530962	0.406508	1
C	D*	tHMG1	Tukey	-2.10641	0.530962	-3.96716	0.0489597
C	E	tHMG1	Tukey	0.202306	0.530962	0.381018	1
C	F	tHMG1	Tukey	-1.96553	0.530962	-3.70183	0.0999005
C	G	tHMG1	Tukey	-0.322339	0.530962	-0.607085	1
C	H	tHMG1	Tukey	-3.00504	0.530962	-5.65962	0.000161817
C	I	tHMG1	Tukey	-1.38756	0.530962	-2.6133	0.717514
C	J	tHMG1	Tukey	0.040308	0.530962	0.075915	1
C	K	tHMG1	Tukey	-1.36498	0.530962	-2.57077	0.746062
C	L	tHMG1	Tukey	0.0177563	0.530962	0.0334416	1
C	M	tHMG1	Tukey	-1.9775	0.530962	-3.72436	0.0942964
C	N	tHMG1	Tukey	-2.64045	0.530962	-4.97295	0.00196823
C	O	tHMG1	Tukey	-1.99886	0.530962	-3.76459	0.0849445
C	P	tHMG1	Tukey	0.135171	0.530962	0.254578	1
C	Q	tHMG1	Tukey	-1.53477	0.530962	-2.89055	0.516277
C	R	tHMG1	Tukey	0.082556	0.530962	0.155484	1
C	S	tHMG1	Tukey	-1.98471	0.530962	-3.73795	0.0910456
C	T	tHMG1	Tukey	-0.735171	0.530962	-1.3846	0.99993
C	U	tHMG1	Tukey	0.901304	0.530962	1.69749	0.997495
C	V	tHMG1	Tukey	1.26195	0.530962	2.37673	0.858877
C	W	tHMG1	Tukey	-0.240857	0.530962	-0.453623	1
C	X	tHMG1	Tukey	-0.118769	0.530962	-0.223686	1
C	Y	tHMG1	Tukey	-0.510797	0.530962	-0.962021	1
C	Z	tHMG1	Tukey	-0.124299	0.530962	-0.234101	1
C*	D	tHMG1	Tukey	3.5301	0.530962	6.6485	3.51139e-06
C*	D*	tHMG1	Tukey	1.20785	0.530962	2.27483	0.904013
C*	E	tHMG1	Tukey	3.51657	0.530962	6.62301	3.88432e-06
C*	F	tHMG1	Tukey	1.34873	0.530962	2.54016	0.765888
C*	G	tHMG1	Tukey	2.99192	0.530962	5.6349	0.000177551
C*	H	tHMG1	Tukey	0.309217	0.530962	0.582371	1
C*	I	tHMG1	Tukey	1.9267	0.530962	3.62869	0.120025
C*	J	tHMG1	Tukey	3.35457	0.530962	6.3179	1.29069e-05
C*	K	tHMG1	Tukey	1.94928	0.530962	3.67122	0.107956
C*	L	tHMG1	Tukey	3.33202	0.530962	6.27543	1.52369e-05
C*	M	tHMG1	Tukey	1.33677	0.530962	2.51763	0.780048
C*	N	tHMG1	Tukey	0.673812	0.530962	1.26904	0.999988
C*	O	tHMG1	Tukey	1.31541	0.530962	2.4774	0.804339
C*	P	tHMG1	Tukey	3.44943	0.530962	6.49657	6.40005e-06
C*	Q	tHMG1	Tukey	1.77949	0.530962	3.35144	0.22705
C*	R	tHMG1	Tukey	3.39682	0.530962	6.39747	9.44991e-06
C*	S	tHMG1	Tukey	1.32955	0.530962	2.50404	0.788399
C*	T	tHMG1	Tukey	2.57909	0.530962	4.85739	0.0029391
C*	U	tHMG1	Tukey	4.21557	0.530962	7.93948	1.97367e-08
C*	V	tHMG1	Tukey	4.57622	0.530962	8.61872	1.28224e-09
C*	W	tHMG1	Tukey	3.0734	0.530962	5.78837	9.95044e-05
C*	X	tHMG1	Tukey	3.19549	0.530962	6.0183	4.13041e-05
C*	Y	tHMG1	Tukey	2.80346	0.530962	5.27997	0.00065853
C*	Z	tHMG1	Tukey	3.18996	0.530962	6.00789	4.29939e-05
D	D*	tHMG1	Tukey	-2.32226	0.530962	-4.37367	0.0145186
D	E	tHMG1	Tukey	-0.0135342	0.530962	-0.02549	1
D	F	tHMG1	Tukey	-2.18137	0.530962	-4.10834	0.0325975
D	G	tHMG1	Tukey	-0.53818	0.530962	-1.01359	1
D	H	tHMG1	Tukey	-3.22089	0.530962	-6.06613	3.43473e-05
D	I	tHMG1	Tukey	-1.6034	0.530962	-3.0198	0.423853
D	J	tHMG1	Tukey	-0.175533	0.530962	-0.330593	1
D	K	tHMG1	Tukey	-1.58082	0.530962	-2.97728	0.453628
D	L	tHMG1	Tukey	-0.198084	0.530962	-0.373067	1
D	M	tHMG1	Tukey	-2.19334	0.530962	-4.13087	0.0304999
D	N	tHMG1	Tukey	-2.85629	0.530962	-5.37946	0.00045807
D	O	tHMG1	Tukey	-2.2147	0.530962	-4.1711	0.0270563
D	P	tHMG1	Tukey	-0.0806692	0.530962	-0.15193	1
D	Q	tHMG1	Tukey	-1.75061	0.530962	-3.29706	0.254289
D	R	tHMG1	Tukey	-0.133285	0.530962	-0.251025	1
D	S	tHMG1	Tukey	-2.20055	0.530962	-4.14446	0.0292948
D	T	tHMG1	Tukey	-0.951012	0.530962	-1.79111	0.994393
D	U	tHMG1	Tukey	0.685463	0.530962	1.29098	0.999983
D	V	tHMG1	Tukey	1.04611	0.530962	1.97022	0.979813
D	W	tHMG1	Tukey	-0.456697	0.530962	-0.860131	1
D	X	tHMG1	Tukey	-0.33461	0.530962	-0.630195	1
D	Y	tHMG1	Tukey	-0.726637	0.530962	-1.36853	0.999944
D	Z	tHMG1	Tukey	-0.340139	0.530962	-0.640609	1
D*	E	tHMG1	Tukey	2.30872	0.530962	4.34818	0.015728
D*	F	tHMG1	Tukey	0.140882	0.530962	0.265333	1
D*	G	tHMG1	Tukey	1.78408	0.530962	3.36008	0.222916
D*	H	tHMG1	Tukey	-0.89863	0.530962	-1.69245	0.997608
D*	I	tHMG1	Tukey	0.718852	0.530962	1.35387	0.999955
D*	J	tHMG1	Tukey	2.14672	0.530962	4.04308	0.039427
D*	K	tHMG1	Tukey	0.741431	0.530962	1.39639	0.999917
D*	L	tHMG1	Tukey	2.12417	0.530962	4.0006	0.0445337
D*	M	tHMG1	Tukey	0.128919	0.530962	0.242803	1
D*	N	tHMG1	Tukey	-0.534035	0.530962	-1.00579	1
D*	O	tHMG1	Tukey	0.10756	0.530962	0.202575	1
D*	P	tHMG1	Tukey	2.24159	0.530962	4.22174	0.0232253
D*	Q	tHMG1	Tukey	0.571641	0.530962	1.07661	1
D*	R	tHMG1	Tukey	2.18897	0.530962	4.12265	0.0312508
D*	S	tHMG1	Tukey	0.121705	0.530962	0.229216	1
D*	T	tHMG1	Tukey	1.37124	0.530962	2.58256	0.738257
D*	U	tHMG1	Tukey	3.00772	0.530962	5.66465	0.000158782
D*	V	tHMG1	Tukey	3.36837	0.530962	6.34389	1.16588e-05
D*	W	tHMG1	Tukey	1.86556	0.530962	3.51354	0.158237
D*	X	tHMG1	Tukey	1.98765	0.530962	3.74348	0.0897498
D*	Y	tHMG1	Tukey	1.59562	0.530962	3.00514	0.434033
D*	Z	tHMG1	Tukey	1.98212	0.530962	3.73306	0.0922033
E	F	tHMG1	Tukey	-2.16784	0.530962	-4.08285	0.0351269
E	G	tHMG1	Tukey	-0.524646	0.530962	-0.988103	1
E	H	tHMG1	Tukey	-3.20735	0.530962	-6.04064	3.78978e-05
E	I	tHMG1	Tukey	-1.58987	0.530962	-2.99431	0.441611
E	J	tHMG1	Tukey	-0.161998	0.530962	-0.305103	1
E	K	tHMG1	Tukey	-1.56729	0.530962	-2.95179	0.47181
E	L	tHMG1	Tukey	-0.18455	0.530962	-0.347577	1
E	M	tHMG1	Tukey	-2.1798	0.530962	-4.10538	0.0328826
E	N	tHMG1	Tukey	-2.84276	0.530962	-5.35397	0.00050289
E	O	tHMG1	Tukey	-2.20116	0.530962	-4.14561	0.0291947
E	P	tHMG1	Tukey	-0.067135	0.530962	-0.12644	1
E	Q	tHMG1	Tukey	-1.73708	0.530962	-3.27157	0.26778
E	R	tHMG1	Tukey	-0.11975	0.530962	-0.225535	1
E	S	tHMG1	Tukey	-2.18702	0.530962	-4.11897	0.0315924
E	T	tHMG1	Tukey	-0.937477	0.530962	-1.76562	0.995451
E	U	tHMG1	Tukey	0.698997	0.530962	1.31647	0.999974
E	V	tHMG1	Tukey	1.05965	0.530962	1.99571	0.976362
E	W	tHMG1	Tukey	-0.443163	0.530962	-0.834641	1
E	X	tHMG1	Tukey	-0.321076	0.530962	-0.604705	1
E	Y	tHMG1	Tukey	-0.713103	0.530962	-1.34304	0.999961
E	Z	tHMG1	Tukey	-0.326605	0.530962	-0.615119	1
F	G	tHMG1	Tukey	1.64319	0.530962	3.09475	0.373443
F	H	tHMG1	Tukey	-1.03951	0.530962	-1.95779	0.981347
F	I	tHMG1	Tukey	0.577971	0.530962	1.08853	1
F	J	tHMG1	Tukey	2.00584	0.530962	3.77775	0.0820614
F	K	tHMG1	Tukey	0.60055	0.530962	1.13106	0.999999
F	L	tHMG1	Tukey	1.98329	0.530962	3.73527	0.0916781
F	M	tHMG1	Tukey	-0.0119625	0.530962	-0.0225298	1
F	N	tHMG1	Tukey	-0.674916	0.530962	-1.27112	0.999987
F	O	tHMG1	Tukey	-0.0333223	0.530962	-0.0627584	1
F	P	tHMG1	Tukey	2.1007	0.530962	3.95641	0.0504635
F	Q	tHMG1	Tukey	0.430759	0.530962	0.811279	1
F	R	tHMG1	Tukey	2.04809	0.530962	3.85731	0.0663424
F	S	tHMG1	Tukey	-0.0191767	0.530962	-0.0361169	1
F	T	tHMG1	Tukey	1.23036	0.530962	2.31723	0.886508
F	U	tHMG1	Tukey	2.86684	0.530962	5.39932	0.000425862
F	V	tHMG1	Tukey	3.22749	0.530962	6.07856	3.27366e-05
F	W	tHMG1	Tukey	1.72468	0.530962	3.24821	0.280546
F	X	tHMG1	Tukey	1.84676	0.530962	3.47814	0.171711
F	Y	tHMG1	Tukey	1.45474	0.530962	2.73981	0.627483
F	Z	tHMG1	Tukey	1.84123	0.530962	3.46773	0.175837
G	H	tHMG1	Tukey	-2.68271	0.530962	-5.05253	0.00148776
G	I	tHMG1	Tukey	-1.06522	0.530962	-2.00621	0.974815
G	J	tHMG1	Tukey	0.362647	0.530962	0.683	1
G	K	tHMG1	Tukey	-1.04264	0.530962	-1.96369	0.980631
G	L	tHMG1	Tukey	0.340096	0.530962	0.640527	1
G	M	tHMG1	Tukey	-1.65516	0.530962	-3.11728	0.358881
G	N	tHMG1	Tukey	-2.31811	0.530962	-4.36586	0.0148795
G	O	tHMG1	Tukey	-1.67652	0.530962	-3.1575	0.333634
G	P	tHMG1	Tukey	0.457511	0.530962	0.861663	1
G	Q	tHMG1	Tukey	-1.21243	0.530962	-2.28347	0.900595
G	R	tHMG1	Tukey	0.404895	0.530962	0.762569	1
G	S	tHMG1	Tukey	-1.66237	0.530962	-3.13086	0.350243
G	T	tHMG1	Tukey	-0.412832	0.530962	-0.777516	1
G	U	tHMG1	Tukey	1.22364	0.530962	2.30458	0.891924
G	V	tHMG1	Tukey	1.58429	0.530962	2.98381	0.449006
G	W	tHMG1	Tukey	0.0814826	0.530962	0.153462	1
G	X	tHMG1	Tukey	0.20357	0.530962	0.383398	1
G	Y	tHMG1	Tukey	-0.188457	0.530962	-0.354936	1
G	Z	tHMG1	Tukey	0.198041	0.530962	0.372984	1
H	I	tHMG1	Tukey	1.61748	0.530962	3.04632	0.40569
H	J	tHMG1	Tukey	3.04535	0.530962	5.73553	0.000121548
H	K	tHMG1	Tukey	1.64006	0.530962	3.08885	0.377304
H	L	tHMG1	Tukey	3.0228	0.530962	5.69306	0.000142681
H	M	tHMG1	Tukey	1.02755	0.530962	1.93526	0.983893
H	N	tHMG1	Tukey	0.364595	0.530962	0.686669	1
H	O	tHMG1	Tukey	1.00619	0.530962	1.89503	0.98775
H	P	tHMG1	Tukey	3.14022	0.530962	5.9142	6.15997e-05
H	Q	tHMG1	Tukey	1.47027	0.530962	2.76907	0.605982
H	R	tHMG1	Tukey	3.0876	0.530962	5.8151	8.98961e-05
H	S	tHMG1	Tukey	1.02033	0.530962	1.92167	0.98529
H	T	tHMG1	Tukey	2.26987	0.530962	4.27502	0.0197364
H	U	tHMG1	Tukey	3.90635	0.530962	7.35711	2.06704e-07
H	V	tHMG1	Tukey	4.267	0.530962	8.03635	1.33489e-08
H	W	tHMG1	Tukey	2.76419	0.530962	5.206	0.000860438
H	X	tHMG1	Tukey	2.88628	0.530962	5.43593	0.000372179
H	Y	tHMG1	Tukey	2.49425	0.530962	4.6976	0.00505879
H	Z	tHMG1	Tukey	2.88075	0.530962	5.42552	0.000386739
I	J	tHMG1	Tukey	1.42787	0.530962	2.68921	0.664204
I	K	tHMG1	Tukey	0.022579	0.530962	0.0425246	1
I	L	tHMG1	Tukey	1.40532	0.530962	2.64674	0.694354
I	M	tHMG1	Tukey	-0.589933	0.530962	-1.11106	0.999999
I	N	tHMG1	Tukey	-1.25289	0.530962	-2.35965	0.867169
I	O	tHMG1	Tukey	-0.611293	0.530962	-1.15129	0.999999
I	P	tHMG1	Tukey	1.52273	0.530962	2.86787	0.532949
I	Q	tHMG1	Tukey	-0.147212	0.530962	-0.277255	1
I	R	tHMG1	Tukey	1.47012	0.530962	2.76878	0.606193
I	S	tHMG1	Tukey	-0.597147	0.530962	-1.12465	0.999999
I	T	tHMG1	Tukey	0.652391	0.530962	1.2287	0.999994
I	U	tHMG1	Tukey	2.28887	0.530962	4.31079	0.0176717
I	V	tHMG1	Tukey	2.64952	0.530962	4.99002	0.00185398
I	W	tHMG1	Tukey	1.14671	0.530962	2.15967	0.942427
I	X	tHMG1	Tukey	1.26879	0.530962	2.38961	0.852431
I	Y	tHMG1	Tukey	0.876765	0.530962	1.65128	0.998382
I	Z	tHMG1	Tukey	1.26326	0.530962	2.3792	0.857655
J	K	tHMG1	Tukey	-1.40529	0.530962	-2.64669	0.69439
J	L	tHMG1	Tukey	-0.0225517	0.530962	-0.0424733	1
J	M	tHMG1	Tukey	-2.0178	0.530962	-3.80028	0.0773172
J	N	tHMG1	Tukey	-2.68076	0.530962	-5.04886	0.00150718
J	O	tHMG1	Tukey	-2.03916	0.530962	-3.8405	0.0694278
J	P	tHMG1	Tukey	0.0948635	0.530962	0.178663	1
J	Q	tHMG1	Tukey	-1.57508	0.530962	-2.96647	0.461314
J	R	tHMG1	Tukey	0.042248	0.530962	0.0795687	1
J	S	tHMG1	Tukey	-2.02502	0.530962	-3.81386	0.0745708
J	T	tHMG1	Tukey	-0.775479	0.530962	-1.46052	0.999807
J	U	tHMG1	Tukey	0.860996	0.530962	1.62158	0.998796
J	V	tHMG1	Tukey	1.22165	0.530962	2.30081	0.893502
J	W	tHMG1	Tukey	-0.281165	0.530962	-0.529538	1
J	X	tHMG1	Tukey	-0.159077	0.530962	-0.299601	1
J	Y	tHMG1	Tukey	-0.551105	0.530962	-1.03794	1
J	Z	tHMG1	Tukey	-0.164607	0.530962	-0.310016	1
K	L	tHMG1	Tukey	1.38274	0.530962	2.60421	0.723702
K	M	tHMG1	Tukey	-0.612512	0.530962	-1.15359	0.999998
K	N	tHMG1	Tukey	-1.27547	0.530962	-2.40218	0.845987
K	O	tHMG1	Tukey	-0.633872	0.530962	-1.19382	0.999997
K	P	tHMG1	Tukey	1.50015	0.530962	2.82535	0.564369
K	Q	tHMG1	Tukey	-0.169791	0.530962	-0.31978	1
K	R	tHMG1	Tukey	1.44754	0.530962	2.72626	0.637387
K	S	tHMG1	Tukey	-0.619726	0.530962	-1.16718	0.999998
K	T	tHMG1	Tukey	0.629812	0.530962	1.18617	0.999997
K	U	tHMG1	Tukey	2.26629	0.530962	4.26826	0.0201504
K	V	tHMG1	Tukey	2.62694	0.530962	4.9475	0.00215114
K	W	tHMG1	Tukey	1.12413	0.530962	2.11715	0.953395
K	X	tHMG1	Tukey	1.24621	0.530962	2.34709	0.873087
K	Y	tHMG1	Tukey	0.854186	0.530962	1.60875	0.998944
K	Z	tHMG1	Tukey	1.24068	0.530962	2.33667	0.877871
L	M	tHMG1	Tukey	-1.99525	0.530962	-3.7578	0.086465
L	N	tHMG1	Tukey	-2.65821	0.530962	-5.00639	0.00175048
L	O	tHMG1	Tukey	-2.01661	0.530962	-3.79803	0.0777792
L	P	tHMG1	Tukey	0.117415	0.530962	0.221137	1
L	Q	tHMG1	Tukey	-1.55253	0.530962	-2.92399	0.491874
L	R	tHMG1	Tukey	0.0647997	0.530962	0.122042	1
L	S	tHMG1	Tukey	-2.00247	0.530962	-3.77139	0.0834438
L	T	tHMG1	Tukey	-0.752927	0.530962	-1.41804	0.999889
L	U	tHMG1	Tukey	0.883547	0.530962	1.66405	0.998169
L	V	tHMG1	Tukey	1.2442	0.530962	2.34329	0.874845
L	W	tHMG1	Tukey	-0.258613	0.530962	-0.487065	1
L	X	tHMG1	Tukey	-0.136525	0.530962	-0.257128	1
L	Y	tHMG1	Tukey	-0.528553	0.530962	-0.995462	1
L	Z	tHMG1	Tukey	-0.142055	0.530962	-0.267542	1
M	N	tHMG1	Tukey	-0.662954	0.530962	-1.24859	0.999991
M	O	tHMG1	Tukey	-0.0213599	0.530962	-0.0402286	1
M	P	tHMG1	Tukey	2.11267	0.530962	3.97894	0.0473588
M	Q	tHMG1	Tukey	0.442721	0.530962	0.833809	1
M	R	tHMG1	Tukey	2.06005	0.530962	3.87984	0.0623936
M	S	tHMG1	Tukey	-0.00721423	0.530962	-0.0135871	1
M	T	tHMG1	Tukey	1.24232	0.530962	2.33976	0.876464
M	U	tHMG1	Tukey	2.8788	0.530962	5.42185	0.000391997
M	V	tHMG1	Tukey	3.23945	0.530962	6.10109	3.00053e-05
M	W	tHMG1	Tukey	1.73664	0.530962	3.27074	0.268229
M	X	tHMG1	Tukey	1.85873	0.530962	3.50067	0.163037
M	Y	tHMG1	Tukey	1.4667	0.530962	2.76234	0.610938
M	Z	tHMG1	Tukey	1.8532	0.530962	3.49026	0.167004
N	O	tHMG1	Tukey	0.641594	0.530962	1.20836	0.999996
N	P	tHMG1	Tukey	2.77562	0.530962	5.22753	0.000796177
N	Q	tHMG1	Tukey	1.10568	0.530962	2.0824	0.961169
N	R	tHMG1	Tukey	2.72301	0.530962	5.12843	0.00113622
N	S	tHMG1	Tukey	0.65574	0.530962	1.235	0.999993
N	T	tHMG1	Tukey	1.90528	0.530962	3.58835	0.132466
N	U	tHMG1	Tukey	3.54175	0.530962	6.67044	3.21896e-06
N	V	tHMG1	Tukey	3.9024	0.530962	7.34968	2.12977e-07
N	W	tHMG1	Tukey	2.39959	0.530962	4.51933	0.00911255
N	X	tHMG1	Tukey	2.52168	0.530962	4.74926	0.00425066
N	Y	tHMG1	Tukey	2.12965	0.530962	4.01093	0.0432411
N	Z	tHMG1	Tukey	2.51615	0.530962	4.73885	0.00440296
O	P	tHMG1	Tukey	2.13403	0.530962	4.01917	0.0422337
O	Q	tHMG1	Tukey	0.464081	0.530962	0.874037	1
O	R	tHMG1	Tukey	2.08141	0.530962	3.92007	0.0558495
O	S	tHMG1	Tukey	0.0141456	0.530962	0.0266415	1
O	T	tHMG1	Tukey	1.26368	0.530962	2.37999	0.857261
O	U	tHMG1	Tukey	2.90016	0.530962	5.46208	0.000337936
O	V	tHMG1	Tukey	3.26081	0.530962	6.14132	2.56757e-05
O	W	tHMG1	Tukey	1.758	0.530962	3.31097	0.247123
O	X	tHMG1	Tukey	1.88009	0.530962	3.5409	0.148392
O	Y	tHMG1	Tukey	1.48806	0.530962	2.80257	0.581231
O	Z	tHMG1	Tukey	1.87456	0.530962	3.53049	0.152081
P	Q	tHMG1	Tukey	-1.66995	0.530962	-3.14513	0.341294
P	R	tHMG1	Tukey	-0.0526155	0.530962	-0.0990946	1
P	S	tHMG1	Tukey	-2.11988	0.530962	-3.99253	0.0455692
P	T	tHMG1	Tukey	-0.870342	0.530962	-1.63918	0.998563
P	U	tHMG1	Tukey	0.766132	0.530962	1.44291	0.999846
P	V	tHMG1	Tukey	1.12678	0.530962	2.12215	0.95219
P	W	tHMG1	Tukey	-0.376028	0.530962	-0.708201	1
P	X	tHMG1	Tukey	-0.253941	0.530962	-0.478265	1
P	Y	tHMG1	Tukey	-0.645968	0.530962	-1.2166	0.999995
P	Z	tHMG1	Tukey	-0.25947	0.530962	-0.488679	1
Q	R	tHMG1	Tukey	1.61733	0.530962	3.04603	0.405885
Q	S	tHMG1	Tukey	-0.449935	0.530962	-0.847396	1
Q	T	tHMG1	Tukey	0.799603	0.530962	1.50595	0.999662
Q	U	tHMG1	Tukey	2.43608	0.530962	4.58804	0.00727974
Q	V	tHMG1	Tukey	2.79673	0.530962	5.26728	0.000689549
Q	W	tHMG1	Tukey	1.29392	0.530962	2.43693	0.827388
Q	X	tHMG1	Tukey	1.416	0.530962	2.66686	0.680159
Q	Y	tHMG1	Tukey	1.02398	0.530962	1.92853	0.984597
Q	Z	tHMG1	Tukey	1.41048	0.530962	2.65645	0.687526
R	S	tHMG1	Tukey	-2.06727	0.530962	-3.89343	0.0601123
R	T	tHMG1	Tukey	-0.817727	0.530962	-1.54008	0.999498
R	U	tHMG1	Tukey	0.818748	0.530962	1.54201	0.999487
R	V	tHMG1	Tukey	1.1794	0.530962	2.22124	0.923522
R	W	tHMG1	Tukey	-0.323413	0.530962	-0.609107	1
R	X	tHMG1	Tukey	-0.201325	0.530962	-0.37917	1
R	Y	tHMG1	Tukey	-0.593353	0.530962	-1.1175	0.999999
R	Z	tHMG1	Tukey	-0.206855	0.530962	-0.389584	1
S	T	tHMG1	Tukey	1.24954	0.530962	2.35335	0.870159
S	U	tHMG1	Tukey	2.88601	0.530962	5.43544	0.000372857
S	V	tHMG1	Tukey	3.24666	0.530962	6.11468	2.8468e-05
S	W	tHMG1	Tukey	1.74385	0.530962	3.28432	0.260972
S	X	tHMG1	Tukey	1.86594	0.530962	3.51426	0.157971
S	Y	tHMG1	Tukey	1.47391	0.530962	2.77593	0.600922
S	Z	tHMG1	Tukey	1.86041	0.530962	3.50385	0.161843
T	U	tHMG1	Tukey	1.63647	0.530962	3.08209	0.381748
T	V	tHMG1	Tukey	1.99712	0.530962	3.76133	0.085672
T	W	tHMG1	Tukey	0.494314	0.530962	0.930978	1
T	X	tHMG1	Tukey	0.616402	0.530962	1.16091	0.999998
T	Y	tHMG1	Tukey	0.224374	0.530962	0.42258	1
T	Z	tHMG1	Tukey	0.610872	0.530962	1.1505	0.999999
U	V	tHMG1	Tukey	0.36065	0.530962	0.679238	1
U	W	tHMG1	Tukey	-1.14216	0.530962	-2.15111	0.944768
U	X	tHMG1	Tukey	-1.02007	0.530962	-1.92118	0.985339
U	Y	tHMG1	Tukey	-1.4121	0.530962	-2.65951	0.685366
U	Z	tHMG1	Tukey	-1.0256	0.530962	-1.93159	0.98428
V	W	tHMG1	Tukey	-1.50281	0.530962	-2.83035	0.560668
V	X	tHMG1	Tukey	-1.38072	0.530962	-2.60041	0.726276
V	Y	tHMG1	Tukey	-1.77275	0.530962	-3.33875	0.233218
V	Z	tHMG1	Tukey	-1.38625	0.530962	-2.61083	0.7192
W	X	tHMG1	Tukey	0.122088	0.530962	0.229936	1
W	Y	tHMG1	Tukey	-0.26994	0.530962	-0.508398	1
W	Z	tHMG1	Tukey	0.116558	0.530962	0.219522	1
X	Y	tHMG1	Tukey	-0.392028	0.530962	-0.738334	1
X	Z	tHMG1	Tukey	-0.00552951	0.530962	-0.0104141	1
Y	Z	tHMG1	Tukey	0.386498	0.530962	0.72792	1
control	A	CrtE	Dunnettx	0.428191	0.331361	1.29222	0.999986
control	A*	CrtE	Dunnettx	0.580914	0.331361	1.75311	0.996419
control	B	CrtE	Dunnettx	0.117802	0.331361	0.35551	1
control	B*	CrtE	Dunnettx	-0.00576164	0.331361	-0.0173878	1
control	C	CrtE	Dunnettx	-0.364203	0.331361	-1.09911	1
control	C*	CrtE	Dunnettx	-0.333281	0.331361	-1.00579	1
control	D	CrtE	Dunnettx	0.0353287	0.331361	0.106617	1
control	D*	CrtE	Dunnettx	0.270507	0.331361	0.81635	1
control	E	CrtE	Dunnettx	3.04365	0.331361	9.18529	4.20552e-11
control	F	CrtE	Dunnettx	-0.777712	0.331361	-2.34702	0.877135
control	G	CrtE	Dunnettx	0.235895	0.331361	0.711897	1
control	H	CrtE	Dunnettx	-0.377477	0.331361	-1.13917	0.999999
control	I	CrtE	Dunnettx	0.324651	0.331361	0.979749	1
control	J	CrtE	Dunnettx	0.953358	0.331361	2.8771	0.524616
control	K	CrtE	Dunnettx	0.297839	0.331361	0.898834	1
control	L	CrtE	Dunnettx	-0.0623739	0.331361	-0.188235	1
control	M	CrtE	Dunnettx	-0.38423	0.331361	-1.15955	0.999999
control	N	CrtE	Dunnettx	0.403163	0.331361	1.21669	0.999996
control	yREF	CrtE	Dunnettx	-1.37406	0.331361	-4.14671	0.0252885
control	O	CrtE	Dunnettx	0.0600354	0.331361	0.181178	1
control	P	CrtE	Dunnettx	-0.636199	0.331361	-1.91996	0.98681
control	Q	CrtE	Dunnettx	-0.480607	0.331361	-1.4504	0.999863
control	R	CrtE	Dunnettx	-0.218324	0.331361	-0.65887	1
control	S	CrtE	Dunnettx	-0.642271	0.331361	-1.93828	0.98504
control	T	CrtE	Dunnettx	-1.24069	0.331361	-3.74422	0.0828091
control	U	CrtE	Dunnettx	-0.450982	0.331361	-1.361	0.999961
control	V	CrtE	Dunnettx	-0.765542	0.331361	-2.31029	0.893437
control	W	CrtE	Dunnettx	0.183036	0.331361	0.552376	1
control	X	CrtE	Dunnettx	1.39963	0.331361	4.22388	0.0197828
control	Y	CrtE	Dunnettx	1.36407	0.331361	4.11658	0.027793
control	Z	CrtE	Dunnettx	0.533154	0.331361	1.60898	0.999108
B	A	CrtE	Tukey	0.310389	0.425563	0.72936	1
B	A*	CrtE	Tukey	0.463111	0.425563	1.08823	1
B	B*	CrtE	Tukey	-0.123564	0.425563	-0.290354	1
B	C	CrtE	Tukey	-0.482005	0.425563	-1.13263	0.999999
B	C*	CrtE	Tukey	-0.451084	0.425563	-1.05997	1
B	D	CrtE	Tukey	-0.0824736	0.425563	-0.193799	1
B	D*	CrtE	Tukey	0.152704	0.425563	0.358829	1
B	E	CrtE	Tukey	2.92584	0.425563	6.87524	1.42579e-06
B	F	CrtE	Tukey	-0.895514	0.425563	-2.1043	0.956389
B	G	CrtE	Tukey	0.118093	0.425563	0.277498	1
B	H	CrtE	Tukey	-0.495279	0.425563	-1.16382	0.999998
B	I	CrtE	Tukey	0.206849	0.425563	0.486059	1
B	J	CrtE	Tukey	0.835556	0.425563	1.96341	0.980665
B	K	CrtE	Tukey	0.180036	0.425563	0.423055	1
B	L	CrtE	Tukey	-0.180176	0.425563	-0.423383	1
B	M	CrtE	Tukey	-0.502032	0.425563	-1.17969	0.999997
B	N	CrtE	Tukey	0.285361	0.425563	0.670549	1
B	O	CrtE	Tukey	-0.0577669	0.425563	-0.135742	1
B	P	CrtE	Tukey	-0.754002	0.425563	-1.77177	0.995212
B	Q	CrtE	Tukey	-0.59841	0.425563	-1.40616	0.999905
B	R	CrtE	Tukey	-0.336126	0.425563	-0.789839	1
B	S	CrtE	Tukey	-0.760073	0.425563	-1.78604	0.994618
B	T	CrtE	Tukey	-1.35849	0.425563	-3.19223	0.312665
B	U	CrtE	Tukey	-0.568784	0.425563	-1.33655	0.999965
B	V	CrtE	Tukey	-0.883344	0.425563	-2.07571	0.962549
B	W	CrtE	Tukey	0.0652338	0.425563	0.153288	1
B	X	CrtE	Tukey	1.28183	0.425563	3.01207	0.42921
B	Y	CrtE	Tukey	1.24627	0.425563	2.92852	0.488589
B	Z	CrtE	Tukey	0.415352	0.425563	0.976006	1
A	A*	CrtE	Tukey	0.152723	0.425563	0.358872	1
A	B*	CrtE	Tukey	-0.433953	0.425563	-1.01971	1
A	C	CrtE	Tukey	-0.792394	0.425563	-1.86199	0.99033
A	C*	CrtE	Tukey	-0.761472	0.425563	-1.78933	0.994473
A	D	CrtE	Tukey	-0.392862	0.425563	-0.923159	1
A	D*	CrtE	Tukey	-0.157684	0.425563	-0.370531	1
A	E	CrtE	Tukey	2.61546	0.425563	6.14588	2.52258e-05
A	F	CrtE	Tukey	-1.2059	0.425563	-2.83366	0.558216
A	G	CrtE	Tukey	-0.192296	0.425563	-0.451862	1
A	H	CrtE	Tukey	-0.805668	0.425563	-1.89318	0.987907
A	I	CrtE	Tukey	-0.10354	0.425563	-0.243301	1
A	J	CrtE	Tukey	0.525168	0.425563	1.23405	0.999993
A	K	CrtE	Tukey	-0.130352	0.425563	-0.306305	1
A	L	CrtE	Tukey	-0.490565	0.425563	-1.15274	0.999998
A	M	CrtE	Tukey	-0.81242	0.425563	-1.90905	0.9865
A	N	CrtE	Tukey	-0.0250278	0.425563	-0.0588111	1
A	O	CrtE	Tukey	-0.368155	0.425563	-0.865102	1
A	P	CrtE	Tukey	-1.06439	0.425563	-2.50114	0.790166
A	Q	CrtE	Tukey	-0.908798	0.425563	-2.13552	0.948858
A	R	CrtE	Tukey	-0.646515	0.425563	-1.5192	0.999605
A	S	CrtE	Tukey	-1.07046	0.425563	-2.5154	0.781427
A	T	CrtE	Tukey	-1.66888	0.425563	-3.92159	0.0556155
A	U	CrtE	Tukey	-0.879173	0.425563	-2.06591	0.964505
A	V	CrtE	Tukey	-1.19373	0.425563	-2.80507	0.579381
A	W	CrtE	Tukey	-0.245155	0.425563	-0.576072	1
A	X	CrtE	Tukey	0.971437	0.425563	2.28271	0.900896
A	Y	CrtE	Tukey	0.935882	0.425563	2.19916	0.930726
A	Z	CrtE	Tukey	0.104964	0.425563	0.246646	1
A*	B*	CrtE	Tukey	-0.586675	0.425563	-1.37859	0.999935
A*	C	CrtE	Tukey	-0.945116	0.425563	-2.22086	0.923651
A*	C*	CrtE	Tukey	-0.914195	0.425563	-2.1482	0.945549
A*	D	CrtE	Tukey	-0.545585	0.425563	-1.28203	0.999985
A*	D*	CrtE	Tukey	-0.310407	0.425563	-0.729404	1
A*	E	CrtE	Tukey	2.46273	0.425563	5.787	0.00010002
A*	F	CrtE	Tukey	-1.35863	0.425563	-3.19254	0.31248
A*	G	CrtE	Tukey	-0.345019	0.425563	-0.810735	1
A*	H	CrtE	Tukey	-0.958391	0.425563	-2.25205	0.912658
A*	I	CrtE	Tukey	-0.256263	0.425563	-0.602174	1
A*	J	CrtE	Tukey	0.372445	0.425563	0.875182	1
A*	K	CrtE	Tukey	-0.283075	0.425563	-0.665178	1
A*	L	CrtE	Tukey	-0.643288	0.425563	-1.51162	0.999639
A*	M	CrtE	Tukey	-0.965143	0.425563	-2.26792	0.90669
A*	N	CrtE	Tukey	-0.177751	0.425563	-0.417684	1
A*	O	CrtE	Tukey	-0.520878	0.425563	-1.22397	0.999994
A*	P	CrtE	Tukey	-1.21711	0.425563	-2.86001	0.538749
A*	Q	CrtE	Tukey	-1.06152	0.425563	-2.49439	0.794239
A*	R	CrtE	Tukey	-0.799238	0.425563	-1.87807	0.989135
A*	S	CrtE	Tukey	-1.22318	0.425563	-2.87427	0.528236
A*	T	CrtE	Tukey	-1.8216	0.425563	-4.28046	0.0194086
A*	U	CrtE	Tukey	-1.0319	0.425563	-2.42478	0.83402
A*	V	CrtE	Tukey	-1.34646	0.425563	-3.16394	0.329688
A*	W	CrtE	Tukey	-0.397878	0.425563	-0.934944	1
A*	X	CrtE	Tukey	0.818715	0.425563	1.92384	0.985074
A*	Y	CrtE	Tukey	0.783159	0.425563	1.84029	0.99177
A*	Z	CrtE	Tukey	-0.0477593	0.425563	-0.112226	1
B*	C	CrtE	Tukey	-0.358441	0.425563	-0.842275	1
B*	C*	CrtE	Tukey	-0.32752	0.425563	-0.769615	1
B*	D	CrtE	Tukey	0.0410903	0.425563	0.0965553	1
B*	D*	CrtE	Tukey	0.276268	0.425563	0.649183	1
B*	E	CrtE	Tukey	3.04941	0.425563	7.16559	4.46245e-07
B*	F	CrtE	Tukey	-0.77195	0.425563	-1.81395	0.993277
B*	G	CrtE	Tukey	0.241657	0.425563	0.567852	1
B*	H	CrtE	Tukey	-0.371715	0.425563	-0.873468	1
B*	I	CrtE	Tukey	0.330413	0.425563	0.776413	1
B*	J	CrtE	Tukey	0.95912	0.425563	2.25377	0.912026
B*	K	CrtE	Tukey	0.3036	0.425563	0.713409	1
B*	L	CrtE	Tukey	-0.0566122	0.425563	-0.133029	1
B*	M	CrtE	Tukey	-0.378468	0.425563	-0.889335	1
B*	N	CrtE	Tukey	0.408925	0.425563	0.960903	1
B*	O	CrtE	Tukey	0.0657971	0.425563	0.154612	1
B*	P	CrtE	Tukey	-0.630438	0.425563	-1.48142	0.999749
B*	Q	CrtE	Tukey	-0.474846	0.425563	-1.11581	0.999999
B*	R	CrtE	Tukey	-0.212562	0.425563	-0.499485	1
B*	S	CrtE	Tukey	-0.636509	0.425563	-1.49569	0.999701
B*	T	CrtE	Tukey	-1.23493	0.425563	-2.90187	0.507989
B*	U	CrtE	Tukey	-0.44522	0.425563	-1.04619	1
B*	V	CrtE	Tukey	-0.75978	0.425563	-1.78535	0.994648
B*	W	CrtE	Tukey	0.188798	0.425563	0.443642	1
B*	X	CrtE	Tukey	1.40539	0.425563	3.30243	0.251507
B*	Y	CrtE	Tukey	1.36983	0.425563	3.21888	0.297108
B*	Z	CrtE	Tukey	0.538916	0.425563	1.26636	0.999988
C	C*	CrtE	Tukey	0.0309214	0.425563	0.07266	1
C	D	CrtE	Tukey	0.399531	0.425563	0.93883	1
C	D*	CrtE	Tukey	0.634709	0.425563	1.49146	0.999716
C	E	CrtE	Tukey	3.40785	0.425563	8.00786	1.49753e-08
C	F	CrtE	Tukey	-0.413509	0.425563	-0.971675	1
C	G	CrtE	Tukey	0.600098	0.425563	1.41013	0.9999
C	H	CrtE	Tukey	-0.0132743	0.425563	-0.0311923	1
C	I	CrtE	Tukey	0.688854	0.425563	1.61869	0.998831
C	J	CrtE	Tukey	1.31756	0.425563	3.09604	0.372596
C	K	CrtE	Tukey	0.662041	0.425563	1.55568	0.999402
C	L	CrtE	Tukey	0.301829	0.425563	0.709246	1
C	M	CrtE	Tukey	-0.0200268	0.425563	-0.0470597	1
C	N	CrtE	Tukey	0.767366	0.425563	1.80318	0.993824
C	O	CrtE	Tukey	0.424238	0.425563	0.996887	1
C	P	CrtE	Tukey	-0.271997	0.425563	-0.639146	1
C	Q	CrtE	Tukey	-0.116405	0.425563	-0.273531	1
C	R	CrtE	Tukey	0.145879	0.425563	0.34279	1
C	S	CrtE	Tukey	-0.278068	0.425563	-0.653412	1
C	T	CrtE	Tukey	-0.876488	0.425563	-2.0596	0.965723
C	U	CrtE	Tukey	-0.086779	0.425563	-0.203916	1
C	V	CrtE	Tukey	-0.401339	0.425563	-0.943079	1
C	W	CrtE	Tukey	0.547239	0.425563	1.28592	0.999984
C	X	CrtE	Tukey	1.76383	0.425563	4.1447	0.0292734
C	Y	CrtE	Tukey	1.72828	0.425563	4.06115	0.0374175
C	Z	CrtE	Tukey	0.897357	0.425563	2.10864	0.955396
C*	D	CrtE	Tukey	0.36861	0.425563	0.86617	1
C*	D*	CrtE	Tukey	0.603788	0.425563	1.4188	0.999888
C*	E	CrtE	Tukey	3.37693	0.425563	7.9352	2.00803e-08
C*	F	CrtE	Tukey	-0.44443	0.425563	-1.04434	1
C*	G	CrtE	Tukey	0.569176	0.425563	1.33747	0.999964
C*	H	CrtE	Tukey	-0.0441957	0.425563	-0.103852	1
C*	I	CrtE	Tukey	0.657932	0.425563	1.54603	0.999463
C*	J	CrtE	Tukey	1.28664	0.425563	3.02338	0.421382
C*	K	CrtE	Tukey	0.63112	0.425563	1.48302	0.999744
C*	L	CrtE	Tukey	0.270907	0.425563	0.636586	1
C*	M	CrtE	Tukey	-0.0509482	0.425563	-0.11972	1
C*	N	CrtE	Tukey	0.736444	0.425563	1.73052	0.996632
C*	O	CrtE	Tukey	0.393317	0.425563	0.924227	1
C*	P	CrtE	Tukey	-0.302918	0.425563	-0.711806	1
C*	Q	CrtE	Tukey	-0.147326	0.425563	-0.346191	1
C*	R	CrtE	Tukey	0.114957	0.425563	0.27013	1
C*	S	CrtE	Tukey	-0.308989	0.425563	-0.726072	1
C*	T	CrtE	Tukey	-0.907409	0.425563	-2.13226	0.949687
C*	U	CrtE	Tukey	-0.1177	0.425563	-0.276576	1
C*	V	CrtE	Tukey	-0.432261	0.425563	-1.01574	1
C*	W	CrtE	Tukey	0.516317	0.425563	1.21326	0.999995
C*	X	CrtE	Tukey	1.73291	0.425563	4.07204	0.0362517
C*	Y	CrtE	Tukey	1.69735	0.425563	3.98849	0.046094
C*	Z	CrtE	Tukey	0.866436	0.425563	2.03598	0.970007
D	D*	CrtE	Tukey	0.235178	0.425563	0.552628	1
D	E	CrtE	Tukey	3.00832	0.425563	7.06903	6.57164e-07
D	F	CrtE	Tukey	-0.81304	0.425563	-1.91051	0.986365
D	G	CrtE	Tukey	0.200566	0.425563	0.471297	1
D	H	CrtE	Tukey	-0.412806	0.425563	-0.970023	1
D	I	CrtE	Tukey	0.289322	0.425563	0.679858	1
D	J	CrtE	Tukey	0.91803	0.425563	2.15721	0.943107
D	K	CrtE	Tukey	0.26251	0.425563	0.616854	1
D	L	CrtE	Tukey	-0.0977026	0.425563	-0.229584	1
D	M	CrtE	Tukey	-0.419558	0.425563	-0.98589	1
D	N	CrtE	Tukey	0.367834	0.425563	0.864348	1
D	O	CrtE	Tukey	0.0247067	0.425563	0.0580566	1
D	P	CrtE	Tukey	-0.671528	0.425563	-1.57798	0.999237
D	Q	CrtE	Tukey	-0.515936	0.425563	-1.21236	0.999995
D	R	CrtE	Tukey	-0.253653	0.425563	-0.59604	1
D	S	CrtE	Tukey	-0.677599	0.425563	-1.59224	0.999112
D	T	CrtE	Tukey	-1.27602	0.425563	-2.99843	0.438728
D	U	CrtE	Tukey	-0.48631	0.425563	-1.14275	0.999999
D	V	CrtE	Tukey	-0.800871	0.425563	-1.88191	0.988833
D	W	CrtE	Tukey	0.147707	0.425563	0.347087	1
D	X	CrtE	Tukey	1.3643	0.425563	3.20587	0.304641
D	Y	CrtE	Tukey	1.32874	0.425563	3.12232	0.355659
D	Z	CrtE	Tukey	0.497826	0.425563	1.16981	0.999998
D*	E	CrtE	Tukey	2.77314	0.425563	6.51641	5.91862e-06
D*	F	CrtE	Tukey	-1.04822	0.425563	-2.46313	0.812629
D*	G	CrtE	Tukey	-0.0346115	0.425563	-0.0813311	1
D*	H	CrtE	Tukey	-0.647984	0.425563	-1.52265	0.999589
D*	I	CrtE	Tukey	0.0541443	0.425563	0.12723	1
D*	J	CrtE	Tukey	0.682852	0.425563	1.60459	0.998989
D*	K	CrtE	Tukey	0.0273322	0.425563	0.064226	1
D*	L	CrtE	Tukey	-0.33288	0.425563	-0.782212	1
D*	M	CrtE	Tukey	-0.654736	0.425563	-1.53852	0.999507
D*	N	CrtE	Tukey	0.132657	0.425563	0.31172	1
D*	O	CrtE	Tukey	-0.210471	0.425563	-0.494571	1
D*	P	CrtE	Tukey	-0.906706	0.425563	-2.1306	0.950102
D*	Q	CrtE	Tukey	-0.751114	0.425563	-1.76499	0.995475
D*	R	CrtE	Tukey	-0.488831	0.425563	-1.14867	0.999999
D*	S	CrtE	Tukey	-0.912777	0.425563	-2.14487	0.946432
D*	T	CrtE	Tukey	-1.5112	0.425563	-3.55105	0.144864
D*	U	CrtE	Tukey	-0.721488	0.425563	-1.69537	0.997543
D*	V	CrtE	Tukey	-1.03605	0.425563	-2.43454	0.828704
D*	W	CrtE	Tukey	-0.0874705	0.425563	-0.205541	1
D*	X	CrtE	Tukey	1.12912	0.425563	2.65324	0.689786
D*	Y	CrtE	Tukey	1.09357	0.425563	2.56969	0.74677
D*	Z	CrtE	Tukey	0.262648	0.425563	0.617178	1
E	F	CrtE	Tukey	-3.82136	0.425563	-8.97954	3.08269e-10
E	G	CrtE	Tukey	-2.80775	0.425563	-6.59774	4.29274e-06
E	H	CrtE	Tukey	-3.42112	0.425563	-8.03906	1.32036e-08
E	I	CrtE	Tukey	-2.719	0.425563	-6.38918	9.76261e-06
E	J	CrtE	Tukey	-2.09029	0.425563	-4.91182	0.00243527
E	K	CrtE	Tukey	-2.74581	0.425563	-6.45218	7.62209e-06
E	L	CrtE	Tukey	-3.10602	0.425563	-7.29862	2.61529e-07
E	M	CrtE	Tukey	-3.42788	0.425563	-8.05492	1.23845e-08
E	N	CrtE	Tukey	-2.64048	0.425563	-6.20469	2.00738e-05
E	O	CrtE	Tukey	-2.98361	0.425563	-7.01098	8.29079e-07
E	P	CrtE	Tukey	-3.67985	0.425563	-8.64701	1.14523e-09
E	Q	CrtE	Tukey	-3.52425	0.425563	-8.2814	4.96829e-09
E	R	CrtE	Tukey	-3.26197	0.425563	-7.66507	5.97501e-08
E	S	CrtE	Tukey	-3.68592	0.425563	-8.66128	1.08186e-09
E	T	CrtE	Tukey	-4.28434	0.425563	-10.0675	1.37838e-11
E	U	CrtE	Tukey	-3.49463	0.425563	-8.21178	6.57747e-09
E	V	CrtE	Tukey	-3.80919	0.425563	-8.95094	3.44544e-10
E	W	CrtE	Tukey	-2.86061	0.425563	-6.72195	2.62401e-06
E	X	CrtE	Tukey	-1.64402	0.425563	-3.86316	0.0652969
E	Y	CrtE	Tukey	-1.67957	0.425563	-3.94671	0.051854
E	Z	CrtE	Tukey	-2.51049	0.425563	-5.89923	6.52292e-05
F	G	CrtE	Tukey	1.01361	0.425563	2.3818	0.856357
F	H	CrtE	Tukey	0.400235	0.425563	0.940483	1
F	I	CrtE	Tukey	1.10236	0.425563	2.59036	0.733046
F	J	CrtE	Tukey	1.73107	0.425563	4.06772	0.0367105
F	K	CrtE	Tukey	1.07555	0.425563	2.52736	0.773979
F	L	CrtE	Tukey	0.715338	0.425563	1.68092	0.997851
F	M	CrtE	Tukey	0.393482	0.425563	0.924615	1
F	N	CrtE	Tukey	1.18087	0.425563	2.77485	0.601714
F	O	CrtE	Tukey	0.837747	0.425563	1.96856	0.980023
F	P	CrtE	Tukey	0.141512	0.425563	0.33253	1
F	Q	CrtE	Tukey	0.297104	0.425563	0.698144	1
F	R	CrtE	Tukey	0.559388	0.425563	1.31447	0.999975
F	S	CrtE	Tukey	0.135441	0.425563	0.318263	1
F	T	CrtE	Tukey	-0.462979	0.425563	-1.08792	1
F	U	CrtE	Tukey	0.32673	0.425563	0.767759	1
F	V	CrtE	Tukey	0.0121696	0.425563	0.0285965	1
F	W	CrtE	Tukey	0.960748	0.425563	2.25759	0.910604
F	X	CrtE	Tukey	2.17734	0.425563	5.11638	0.00118613
F	Y	CrtE	Tukey	2.14178	0.425563	5.03283	0.00159494
F	Z	CrtE	Tukey	1.31087	0.425563	3.08031	0.382924
G	H	CrtE	Tukey	-0.613372	0.425563	-1.44132	0.999849
G	I	CrtE	Tukey	0.0887558	0.425563	0.208561	1
G	J	CrtE	Tukey	0.717463	0.425563	1.68592	0.997749
G	K	CrtE	Tukey	0.0619437	0.425563	0.145557	1
G	L	CrtE	Tukey	-0.298269	0.425563	-0.700881	1
G	M	CrtE	Tukey	-0.620125	0.425563	-1.45719	0.999815
G	N	CrtE	Tukey	0.167268	0.425563	0.393051	1
G	O	CrtE	Tukey	-0.17586	0.425563	-0.41324	1
G	P	CrtE	Tukey	-0.872094	0.425563	-2.04927	0.967648
G	Q	CrtE	Tukey	-0.716503	0.425563	-1.68366	0.997796
G	R	CrtE	Tukey	-0.454219	0.425563	-1.06734	1
G	S	CrtE	Tukey	-0.878166	0.425563	-2.06354	0.964966
G	T	CrtE	Tukey	-1.47659	0.425563	-3.46972	0.175042
G	U	CrtE	Tukey	-0.686877	0.425563	-1.61404	0.998885
G	V	CrtE	Tukey	-1.00144	0.425563	-2.35321	0.870225
G	W	CrtE	Tukey	-0.052859	0.425563	-0.12421	1
G	X	CrtE	Tukey	1.16373	0.425563	2.73457	0.631313
G	Y	CrtE	Tukey	1.12818	0.425563	2.65103	0.691346
G	Z	CrtE	Tukey	0.297259	0.425563	0.698509	1
H	I	CrtE	Tukey	0.702128	0.425563	1.64988	0.998404
H	J	CrtE	Tukey	1.33084	0.425563	3.12724	0.352538
H	K	CrtE	Tukey	0.675316	0.425563	1.58688	0.999161
H	L	CrtE	Tukey	0.315103	0.425563	0.740438	1
H	M	CrtE	Tukey	-0.00675254	0.425563	-0.0158673	1
H	N	CrtE	Tukey	0.78064	0.425563	1.83437	0.992131
H	O	CrtE	Tukey	0.437512	0.425563	1.02808	1
H	P	CrtE	Tukey	-0.258722	0.425563	-0.607953	1
H	Q	CrtE	Tukey	-0.10313	0.425563	-0.242339	1
H	R	CrtE	Tukey	0.159153	0.425563	0.373982	1
H	S	CrtE	Tukey	-0.264794	0.425563	-0.62222	1
H	T	CrtE	Tukey	-0.863213	0.425563	-2.0284	0.971291
H	U	CrtE	Tukey	-0.0735047	0.425563	-0.172723	1
H	V	CrtE	Tukey	-0.388065	0.425563	-0.911886	1
H	W	CrtE	Tukey	0.560513	0.425563	1.31711	0.999974
H	X	CrtE	Tukey	1.77711	0.425563	4.17589	0.0266702
H	Y	CrtE	Tukey	1.74155	0.425563	4.09234	0.0341646
H	Z	CrtE	Tukey	0.910631	0.425563	2.13983	0.947751
I	J	CrtE	Tukey	0.628708	0.425563	1.47736	0.999761
I	K	CrtE	Tukey	-0.0268121	0.425563	-0.0630039	1
I	L	CrtE	Tukey	-0.387025	0.425563	-0.909442	1
I	M	CrtE	Tukey	-0.70888	0.425563	-1.66575	0.998139
I	N	CrtE	Tukey	0.0785122	0.425563	0.18449	1
I	O	CrtE	Tukey	-0.264615	0.425563	-0.621801	1
I	P	CrtE	Tukey	-0.96085	0.425563	-2.25783	0.910514
I	Q	CrtE	Tukey	-0.805258	0.425563	-1.89222	0.987989
I	R	CrtE	Tukey	-0.542975	0.425563	-1.2759	0.999986
I	S	CrtE	Tukey	-0.966921	0.425563	-2.2721	0.905076
I	T	CrtE	Tukey	-1.56534	0.425563	-3.67828	0.10605
I	U	CrtE	Tukey	-0.775633	0.425563	-1.8226	0.992809
I	V	CrtE	Tukey	-1.09019	0.425563	-2.56177	0.751961
I	W	CrtE	Tukey	-0.141615	0.425563	-0.332771	1
I	X	CrtE	Tukey	1.07498	0.425563	2.52601	0.774823
I	Y	CrtE	Tukey	1.03942	0.425563	2.44246	0.824322
I	Z	CrtE	Tukey	0.208504	0.425563	0.489948	1
J	K	CrtE	Tukey	-0.65552	0.425563	-1.54036	0.999497
J	L	CrtE	Tukey	-1.01573	0.425563	-2.3868	0.853852
J	M	CrtE	Tukey	-1.33759	0.425563	-3.1431	0.342557
J	N	CrtE	Tukey	-0.550195	0.425563	-1.29287	0.999982
J	O	CrtE	Tukey	-0.893323	0.425563	-2.09916	0.957549
J	P	CrtE	Tukey	-1.58956	0.425563	-3.73519	0.0916978
J	Q	CrtE	Tukey	-1.43397	0.425563	-3.36957	0.218433
J	R	CrtE	Tukey	-1.17168	0.425563	-2.75325	0.617621
J	S	CrtE	Tukey	-1.59563	0.425563	-3.74946	0.0883663
J	T	CrtE	Tukey	-2.19405	0.425563	-5.15564	0.00103094
J	U	CrtE	Tukey	-1.40434	0.425563	-3.29996	0.252783
J	V	CrtE	Tukey	-1.7189	0.425563	-4.03912	0.0398796
J	W	CrtE	Tukey	-0.770322	0.425563	-1.81013	0.993476
J	X	CrtE	Tukey	0.44627	0.425563	1.04866	1
J	Y	CrtE	Tukey	0.410715	0.425563	0.965109	1
J	Z	CrtE	Tukey	-0.420204	0.425563	-0.987408	1
K	L	CrtE	Tukey	-0.360213	0.425563	-0.846438	1
K	M	CrtE	Tukey	-0.682068	0.425563	-1.60274	0.999008
K	N	CrtE	Tukey	0.105324	0.425563	0.247494	1
K	O	CrtE	Tukey	-0.237803	0.425563	-0.558797	1
K	P	CrtE	Tukey	-0.934038	0.425563	-2.19483	0.932083
K	Q	CrtE	Tukey	-0.778446	0.425563	-1.82922	0.992434
K	R	CrtE	Tukey	-0.516163	0.425563	-1.21289	0.999995
K	S	CrtE	Tukey	-0.940109	0.425563	-2.2091	0.927545
K	T	CrtE	Tukey	-1.53853	0.425563	-3.61528	0.124052
K	U	CrtE	Tukey	-0.74882	0.425563	-1.7596	0.995675
K	V	CrtE	Tukey	-1.06338	0.425563	-2.49876	0.791604
K	W	CrtE	Tukey	-0.114803	0.425563	-0.269767	1
K	X	CrtE	Tukey	1.10179	0.425563	2.58902	0.733948
K	Y	CrtE	Tukey	1.06623	0.425563	2.50547	0.787529
K	Z	CrtE	Tukey	0.235316	0.425563	0.552952	1
L	M	CrtE	Tukey	-0.321856	0.425563	-0.756306	1
L	N	CrtE	Tukey	0.465537	0.425563	1.09393	1
L	O	CrtE	Tukey	0.122409	0.425563	0.287641	1
L	P	CrtE	Tukey	-0.573825	0.425563	-1.34839	0.999958
L	Q	CrtE	Tukey	-0.418234	0.425563	-0.982777	1
L	R	CrtE	Tukey	-0.15595	0.425563	-0.366456	1
L	S	CrtE	Tukey	-0.579897	0.425563	-1.36266	0.999948
L	T	CrtE	Tukey	-1.17832	0.425563	-2.76884	0.606148
L	U	CrtE	Tukey	-0.388608	0.425563	-0.913162	1
L	V	CrtE	Tukey	-0.703168	0.425563	-1.65232	0.998365
L	W	CrtE	Tukey	0.24541	0.425563	0.576671	1
L	X	CrtE	Tukey	1.462	0.425563	3.43546	0.189099
L	Y	CrtE	Tukey	1.42645	0.425563	3.35191	0.226824
L	Z	CrtE	Tukey	0.595528	0.425563	1.39939	0.999914
M	N	CrtE	Tukey	0.787393	0.425563	1.85024	0.991133
M	O	CrtE	Tukey	0.444265	0.425563	1.04395	1
M	P	CrtE	Tukey	-0.25197	0.425563	-0.592086	1
M	Q	CrtE	Tukey	-0.0963779	0.425563	-0.226472	1
M	R	CrtE	Tukey	0.165906	0.425563	0.38985	1
M	S	CrtE	Tukey	-0.258041	0.425563	-0.606352	1
M	T	CrtE	Tukey	-0.856461	0.425563	-2.01254	0.973846
M	U	CrtE	Tukey	-0.0667521	0.425563	-0.156856	1
M	V	CrtE	Tukey	-0.381312	0.425563	-0.896019	1
M	W	CrtE	Tukey	0.567266	0.425563	1.33298	0.999967
M	X	CrtE	Tukey	1.78386	0.425563	4.19176	0.0254285
M	Y	CrtE	Tukey	1.7483	0.425563	4.10821	0.0326096
M	Z	CrtE	Tukey	0.917384	0.425563	2.1557	0.943523
N	O	CrtE	Tukey	-0.343128	0.425563	-0.806291	1
N	P	CrtE	Tukey	-1.03936	0.425563	-2.44232	0.8244
N	Q	CrtE	Tukey	-0.883771	0.425563	-2.07671	0.962345
N	R	CrtE	Tukey	-0.621487	0.425563	-1.46039	0.999807
N	S	CrtE	Tukey	-1.04543	0.425563	-2.45659	0.816372
N	T	CrtE	Tukey	-1.64385	0.425563	-3.86277	0.0653659
N	U	CrtE	Tukey	-0.854145	0.425563	-2.00709	0.974681
N	V	CrtE	Tukey	-1.1687	0.425563	-2.74626	0.622758
N	W	CrtE	Tukey	-0.220127	0.425563	-0.517261	1
N	X	CrtE	Tukey	0.996465	0.425563	2.34152	0.875656
N	Y	CrtE	Tukey	0.96091	0.425563	2.25797	0.910462
N	Z	CrtE	Tukey	0.129991	0.425563	0.305457	1
O	P	CrtE	Tukey	-0.696235	0.425563	-1.63603	0.998608
O	Q	CrtE	Tukey	-0.540643	0.425563	-1.27042	0.999988
O	R	CrtE	Tukey	-0.278359	0.425563	-0.654097	1
O	S	CrtE	Tukey	-0.702306	0.425563	-1.6503	0.998397
O	T	CrtE	Tukey	-1.30073	0.425563	-3.05648	0.398821
O	U	CrtE	Tukey	-0.511017	0.425563	-1.2008	0.999996
O	V	CrtE	Tukey	-0.825577	0.425563	-1.93997	0.983385
O	W	CrtE	Tukey	0.123001	0.425563	0.289031	1
O	X	CrtE	Tukey	1.33959	0.425563	3.14781	0.339624
O	Y	CrtE	Tukey	1.30404	0.425563	3.06427	0.393596
O	Z	CrtE	Tukey	0.473119	0.425563	1.11175	0.999999
P	Q	CrtE	Tukey	0.155592	0.425563	0.365614	1
P	R	CrtE	Tukey	0.417875	0.425563	0.981936	1
P	S	CrtE	Tukey	-0.0060713	0.425563	-0.0142665	1
P	T	CrtE	Tukey	-0.604491	0.425563	-1.42045	0.999885
P	U	CrtE	Tukey	0.185218	0.425563	0.43523	1
P	V	CrtE	Tukey	-0.129343	0.425563	-0.303933	1
P	W	CrtE	Tukey	0.819235	0.425563	1.92506	0.984951
P	X	CrtE	Tukey	2.03583	0.425563	4.78385	0.00378006
P	Y	CrtE	Tukey	2.00027	0.425563	4.7003	0.00501316
P	Z	CrtE	Tukey	1.16935	0.425563	2.74778	0.621639
Q	R	CrtE	Tukey	0.262283	0.425563	0.616321	1
Q	S	CrtE	Tukey	-0.161663	0.425563	-0.379881	1
Q	T	CrtE	Tukey	-0.760083	0.425563	-1.78606	0.994617
Q	U	CrtE	Tukey	0.0296258	0.425563	0.0696155	1
Q	V	CrtE	Tukey	-0.284934	0.425563	-0.669547	1
Q	W	CrtE	Tukey	0.663644	0.425563	1.55945	0.999377
Q	X	CrtE	Tukey	1.88024	0.425563	4.41823	0.0126096
Q	Y	CrtE	Tukey	1.84468	0.425563	4.33468	0.0164055
Q	Z	CrtE	Tukey	1.01376	0.425563	2.38217	0.856175
R	S	CrtE	Tukey	-0.423947	0.425563	-0.996202	1
R	T	CrtE	Tukey	-1.02237	0.425563	-2.40239	0.845879
R	U	CrtE	Tukey	-0.232658	0.425563	-0.546706	1
R	V	CrtE	Tukey	-0.547218	0.425563	-1.28587	0.999984
R	W	CrtE	Tukey	0.40136	0.425563	0.943128	1
R	X	CrtE	Tukey	1.61795	0.425563	3.80191	0.0769819
R	Y	CrtE	Tukey	1.5824	0.425563	3.71836	0.0957619
R	Z	CrtE	Tukey	0.751478	0.425563	1.76585	0.995443
S	T	CrtE	Tukey	-0.59842	0.425563	-1.40618	0.999905
S	U	CrtE	Tukey	0.191289	0.425563	0.449496	1
S	V	CrtE	Tukey	-0.123271	0.425563	-0.289667	1
S	W	CrtE	Tukey	0.825307	0.425563	1.93933	0.983455
S	X	CrtE	Tukey	2.0419	0.425563	4.79811	0.00360077
S	Y	CrtE	Tukey	2.00634	0.425563	4.71456	0.00477853
S	Z	CrtE	Tukey	1.17542	0.425563	2.76205	0.611153
T	U	CrtE	Tukey	0.789709	0.425563	1.85568	0.990768
T	V	CrtE	Tukey	0.475148	0.425563	1.11652	0.999999
T	W	CrtE	Tukey	1.42373	0.425563	3.34551	0.229915
T	X	CrtE	Tukey	2.64032	0.425563	6.2043	2.01041e-05
T	Y	CrtE	Tukey	2.60476	0.425563	6.12075	2.78062e-05
T	Z	CrtE	Tukey	1.77384	0.425563	4.16823	0.0272894
U	V	CrtE	Tukey	-0.31456	0.425563	-0.739163	1
U	W	CrtE	Tukey	0.634018	0.425563	1.48983	0.999722
U	X	CrtE	Tukey	1.85061	0.425563	4.34862	0.0157065
U	Y	CrtE	Tukey	1.81505	0.425563	4.26507	0.0203489
U	Z	CrtE	Tukey	0.984136	0.425563	2.31255	0.888529
V	W	CrtE	Tukey	0.948578	0.425563	2.229	0.920878
V	X	CrtE	Tukey	2.16517	0.425563	5.08778	0.00131312
V	Y	CrtE	Tukey	2.12961	0.425563	5.00423	0.00176381
V	Z	CrtE	Tukey	1.2987	0.425563	3.05171	0.402039
W	X	CrtE	Tukey	1.21659	0.425563	2.85878	0.539652
W	Y	CrtE	Tukey	1.18104	0.425563	2.77523	0.601433
W	Z	CrtE	Tukey	0.350118	0.425563	0.822718	1
X	Y	CrtE	Tukey	-0.0355553	0.425563	-0.0835489	1
X	Z	CrtE	Tukey	-0.866474	0.425563	-2.03607	0.969992
Y	Z	CrtE	Tukey	-0.830919	0.425563	-1.95252	0.981969
control	A	CrtI	Dunnettx	-1.81946	0.597824	-3.04347	0.403235
control	A*	CrtI	Dunnettx	-0.519073	0.597824	-0.86827	1
control	B	CrtI	Dunnettx	0.0310171	0.597824	0.0518833	1
control	B*	CrtI	Dunnettx	-0.217948	0.597824	-0.364569	1
control	C	CrtI	Dunnettx	-2.50612	0.597824	-4.19207	0.0219041
control	C*	CrtI	Dunnettx	-1.27982	0.597824	-2.1408	0.950501
control	D	CrtI	Dunnettx	-0.69967	0.597824	-1.17036	0.999998
control	D*	CrtI	Dunnettx	-0.113922	0.597824	-0.190561	1
control	E	CrtI	Dunnettx	2.56055	0.597824	4.28311	0.0163265
control	F	CrtI	Dunnettx	1.14657	0.597824	1.9179	0.986997
control	G	CrtI	Dunnettx	-1.96902	0.597824	-3.29364	0.24882
control	H	CrtI	Dunnettx	-2.89232	0.597824	-4.83807	0.00236992
control	I	CrtI	Dunnettx	0.166782	0.597824	0.278982	1
control	J	CrtI	Dunnettx	-0.25577	0.597824	-0.427836	1
control	K	CrtI	Dunnettx	-2.1985	0.597824	-3.6775	0.0990932
control	L	CrtI	Dunnettx	-0.965878	0.597824	-1.61566	0.999042
control	M	CrtI	Dunnettx	-1.14549	0.597824	-1.9161	0.98716
control	N	CrtI	Dunnettx	-2.05751	0.597824	-3.44167	0.178694
control	yREF	CrtI	Dunnettx	-0.899408	0.597824	-1.50447	0.999728
control	O	CrtI	Dunnettx	-0.871408	0.597824	-1.45763	0.999849
control	P	CrtI	Dunnettx	-0.985594	0.597824	-1.64864	0.998656
control	Q	CrtI	Dunnettx	-1.14146	0.597824	-1.90935	0.987754
control	R	CrtI	Dunnettx	-1.30647	0.597824	-2.18537	0.938301
control	S	CrtI	Dunnettx	-2.40812	0.597824	-4.02814	0.0364858
control	T	CrtI	Dunnettx	-2.66829	0.597824	-4.46333	0.00894187
control	U	CrtI	Dunnettx	1.09076	0.597824	1.82455	0.99351
control	V	CrtI	Dunnettx	-0.66123	0.597824	-1.10606	1
control	W	CrtI	Dunnettx	-0.489809	0.597824	-0.81932	1
control	X	CrtI	Dunnettx	-1.38433	0.597824	-2.31561	0.891166
control	Y	CrtI	Dunnettx	-0.284006	0.597824	-0.475067	1
control	Z	CrtI	Dunnettx	-0.613994	0.597824	-1.02705	1
B	A	CrtI	Tukey	-1.85048	0.746828	-2.47778	0.804115
B	A*	CrtI	Tukey	-0.55009	0.746828	-0.736569	1
B	B*	CrtI	Tukey	-0.248965	0.746828	-0.333364	1
B	C	CrtI	Tukey	-2.53714	0.746828	-3.39722	0.205751
B	C*	CrtI	Tukey	-1.31084	0.746828	-1.75521	0.995833
B	D	CrtI	Tukey	-0.730687	0.746828	-0.978388	1
B	D*	CrtI	Tukey	-0.144939	0.746828	-0.194073	1
B	E	CrtI	Tukey	2.52953	0.746828	3.38703	0.210361
B	F	CrtI	Tukey	1.11555	0.746828	1.49372	0.999708
B	G	CrtI	Tukey	-2.00003	0.746828	-2.67804	0.672205
B	H	CrtI	Tukey	-2.92333	0.746828	-3.91433	0.0567446
B	I	CrtI	Tukey	0.135765	0.746828	0.181789	1
B	J	CrtI	Tukey	-0.286788	0.746828	-0.384008	1
B	K	CrtI	Tukey	-2.22952	0.746828	-2.98531	0.447946
B	L	CrtI	Tukey	-0.996895	0.746828	-1.33484	0.999966
B	M	CrtI	Tukey	-1.17651	0.746828	-1.57534	0.999259
B	N	CrtI	Tukey	-2.08853	0.746828	-2.79653	0.585695
B	O	CrtI	Tukey	-0.902425	0.746828	-1.20834	0.999996
B	P	CrtI	Tukey	-1.01661	0.746828	-1.36124	0.99995
B	Q	CrtI	Tukey	-1.17247	0.746828	-1.56994	0.999301
B	R	CrtI	Tukey	-1.33748	0.746828	-1.79089	0.994403
B	S	CrtI	Tukey	-2.43914	0.746828	-3.266	0.270789
B	T	CrtI	Tukey	-2.69931	0.746828	-3.61436	0.124332
B	U	CrtI	Tukey	1.05974	0.746828	1.41899	0.999887
B	V	CrtI	Tukey	-0.692247	0.746828	-0.926917	1
B	W	CrtI	Tukey	-0.520826	0.746828	-0.697385	1
B	X	CrtI	Tukey	-1.41534	0.746828	-1.89514	0.98774
B	Y	CrtI	Tukey	-0.315024	0.746828	-0.421816	1
B	Z	CrtI	Tukey	-0.645011	0.746828	-0.863668	1
A	A*	CrtI	Tukey	1.30039	0.746828	1.74121	0.996303
A	B*	CrtI	Tukey	1.60151	0.746828	2.14442	0.946551
A	C	CrtI	Tukey	-0.68666	0.746828	-0.919435	1
A	C*	CrtI	Tukey	0.539638	0.746828	0.722574	1
A	D	CrtI	Tukey	1.11979	0.746828	1.49939	0.999688
A	D*	CrtI	Tukey	1.70554	0.746828	2.28371	0.900497
A	E	CrtI	Tukey	4.38001	0.746828	5.86481	7.43911e-05
A	F	CrtI	Tukey	2.96603	0.746828	3.9715	0.0483642
A	G	CrtI	Tukey	-0.149556	0.746828	-0.200256	1
A	H	CrtI	Tukey	-1.07286	0.746828	-1.43655	0.999858
A	I	CrtI	Tukey	1.98624	0.746828	2.65957	0.685323
A	J	CrtI	Tukey	1.56369	0.746828	2.09377	0.958738
A	K	CrtI	Tukey	-0.379039	0.746828	-0.507532	1
A	L	CrtI	Tukey	0.853581	0.746828	1.14294	0.999999
A	M	CrtI	Tukey	0.673969	0.746828	0.902442	1
A	N	CrtI	Tukey	-0.238053	0.746828	-0.318752	1
A	O	CrtI	Tukey	0.948052	0.746828	1.26944	0.999988
A	P	CrtI	Tukey	0.833865	0.746828	1.11654	0.999999
A	Q	CrtI	Tukey	0.678002	0.746828	0.907843	1
A	R	CrtI	Tukey	0.512993	0.746828	0.686895	1
A	S	CrtI	Tukey	-0.588663	0.746828	-0.788217	1
A	T	CrtI	Tukey	-0.848829	0.746828	-1.13658	0.999999
A	U	CrtI	Tukey	2.91022	0.746828	3.89677	0.0595621
A	V	CrtI	Tukey	1.15823	0.746828	1.55087	0.999434
A	W	CrtI	Tukey	1.32965	0.746828	1.7804	0.99486
A	X	CrtI	Tukey	0.435132	0.746828	0.58264	1
A	Y	CrtI	Tukey	1.53545	0.746828	2.05597	0.966409
A	Z	CrtI	Tukey	1.20547	0.746828	1.61411	0.998884
A*	B*	CrtI	Tukey	0.301125	0.746828	0.403205	1
A*	C	CrtI	Tukey	-1.98705	0.746828	-2.66065	0.684562
A*	C*	CrtI	Tukey	-0.760748	0.746828	-1.01864	1
A*	D	CrtI	Tukey	-0.180597	0.746828	-0.241819	1
A*	D*	CrtI	Tukey	0.405151	0.746828	0.542496	1
A*	E	CrtI	Tukey	3.07962	0.746828	4.1236	0.0311628
A*	F	CrtI	Tukey	1.66564	0.746828	2.23029	0.920432
A*	G	CrtI	Tukey	-1.44994	0.746828	-1.94147	0.98322
A*	H	CrtI	Tukey	-2.37324	0.746828	-3.17776	0.321303
A*	I	CrtI	Tukey	0.685855	0.746828	0.918358	1
A*	J	CrtI	Tukey	0.263302	0.746828	0.352561	1
A*	K	CrtI	Tukey	-1.67943	0.746828	-2.24875	0.913871
A*	L	CrtI	Tukey	-0.446805	0.746828	-0.598271	1
A*	M	CrtI	Tukey	-0.626418	0.746828	-0.838772	1
A*	N	CrtI	Tukey	-1.53844	0.746828	-2.05997	0.965653
A*	O	CrtI	Tukey	-0.352335	0.746828	-0.471775	1
A*	P	CrtI	Tukey	-0.466521	0.746828	-0.62467	1
A*	Q	CrtI	Tukey	-0.622385	0.746828	-0.833371	1
A*	R	CrtI	Tukey	-0.787394	0.746828	-1.05432	1
A*	S	CrtI	Tukey	-1.88905	0.746828	-2.52943	0.772678
A*	T	CrtI	Tukey	-2.14922	0.746828	-2.87779	0.525647
A*	U	CrtI	Tukey	1.60983	0.746828	2.15556	0.94356
A*	V	CrtI	Tukey	-0.142157	0.746828	-0.190348	1
A*	W	CrtI	Tukey	0.0292639	0.746828	0.0391843	1
A*	X	CrtI	Tukey	-0.865255	0.746828	-1.15857	0.999998
A*	Y	CrtI	Tukey	0.235067	0.746828	0.314753	1
A*	Z	CrtI	Tukey	-0.0949213	0.746828	-0.127099	1
B*	C	CrtI	Tukey	-2.28817	0.746828	-3.06385	0.393872
B*	C*	CrtI	Tukey	-1.06187	0.746828	-1.42185	0.999883
B*	D	CrtI	Tukey	-0.481722	0.746828	-0.645024	1
B*	D*	CrtI	Tukey	0.104026	0.746828	0.139291	1
B*	E	CrtI	Tukey	2.77849	0.746828	3.7204	0.0952631
B*	F	CrtI	Tukey	1.36452	0.746828	1.82708	0.992557
B*	G	CrtI	Tukey	-1.75107	0.746828	-2.34467	0.874204
B*	H	CrtI	Tukey	-2.67437	0.746828	-3.58097	0.13485
B*	I	CrtI	Tukey	0.38473	0.746828	0.515152	1
B*	J	CrtI	Tukey	-0.0378224	0.746828	-0.0506441	1
B*	K	CrtI	Tukey	-1.98055	0.746828	-2.65195	0.690695
B*	L	CrtI	Tukey	-0.74793	0.746828	-1.00148	1
B*	M	CrtI	Tukey	-0.927543	0.746828	-1.24198	0.999992
B*	N	CrtI	Tukey	-1.83956	0.746828	-2.46317	0.812607
B*	O	CrtI	Tukey	-0.65346	0.746828	-0.87498	1
B*	P	CrtI	Tukey	-0.767646	0.746828	-1.02788	1
B*	Q	CrtI	Tukey	-0.923509	0.746828	-1.23658	0.999993
B*	R	CrtI	Tukey	-1.08852	0.746828	-1.45752	0.999814
B*	S	CrtI	Tukey	-2.19017	0.746828	-2.93264	0.485611
B*	T	CrtI	Tukey	-2.45034	0.746828	-3.281	0.262736
B*	U	CrtI	Tukey	1.30871	0.746828	1.75236	0.995933
B*	V	CrtI	Tukey	-0.443282	0.746828	-0.593553	1
B*	W	CrtI	Tukey	-0.271861	0.746828	-0.364021	1
B*	X	CrtI	Tukey	-1.16638	0.746828	-1.56178	0.999361
B*	Y	CrtI	Tukey	-0.0660584	0.746828	-0.088452	1
B*	Z	CrtI	Tukey	-0.396046	0.746828	-0.530305	1
C	C*	CrtI	Tukey	1.2263	0.746828	1.64201	0.998523
C	D	CrtI	Tukey	1.80645	0.746828	2.41883	0.837216
C	D*	CrtI	Tukey	2.3922	0.746828	3.20314	0.306234
C	E	CrtI	Tukey	5.06667	0.746828	6.78425	2.04848e-06
C	F	CrtI	Tukey	3.65269	0.746828	4.89094	0.00261792
C	G	CrtI	Tukey	0.537103	0.746828	0.71918	1
C	H	CrtI	Tukey	-0.386197	0.746828	-0.517116	1
C	I	CrtI	Tukey	2.6729	0.746828	3.57901	0.13549
C	J	CrtI	Tukey	2.25035	0.746828	3.01321	0.42842
C	K	CrtI	Tukey	0.307621	0.746828	0.411904	1
C	L	CrtI	Tukey	1.54024	0.746828	2.06238	0.96519
C	M	CrtI	Tukey	1.36063	0.746828	1.82188	0.99285
C	N	CrtI	Tukey	0.448607	0.746828	0.600683	1
C	O	CrtI	Tukey	1.63471	0.746828	2.18887	0.933919
C	P	CrtI	Tukey	1.52053	0.746828	2.03598	0.970007
C	Q	CrtI	Tukey	1.36466	0.746828	1.82728	0.992546
C	R	CrtI	Tukey	1.19965	0.746828	1.60633	0.998971
C	S	CrtI	Tukey	0.0979972	0.746828	0.131218	1
C	T	CrtI	Tukey	-0.16217	0.746828	-0.217144	1
C	U	CrtI	Tukey	3.59688	0.746828	4.81621	0.003385
C	V	CrtI	Tukey	1.84489	0.746828	2.4703	0.808486
C	W	CrtI	Tukey	2.01631	0.746828	2.69983	0.656558
C	X	CrtI	Tukey	1.12179	0.746828	1.50208	0.999678
C	Y	CrtI	Tukey	2.22211	0.746828	2.9754	0.45496
C	Z	CrtI	Tukey	1.89212	0.746828	2.53355	0.770081
C*	D	CrtI	Tukey	0.580151	0.746828	0.776821	1
C*	D*	CrtI	Tukey	1.1659	0.746828	1.56114	0.999365
C*	E	CrtI	Tukey	3.84037	0.746828	5.14224	0.00108155
C*	F	CrtI	Tukey	2.42639	0.746828	3.24893	0.280146
C*	G	CrtI	Tukey	-0.689195	0.746828	-0.922829	1
C*	H	CrtI	Tukey	-1.61249	0.746828	-2.15913	0.942579
C*	I	CrtI	Tukey	1.4466	0.746828	1.937	0.983707
C*	J	CrtI	Tukey	1.02405	0.746828	1.3712	0.999942
C*	K	CrtI	Tukey	-0.918677	0.746828	-1.23011	0.999994
C*	L	CrtI	Tukey	0.313943	0.746828	0.420369	1
C*	M	CrtI	Tukey	0.134331	0.746828	0.179868	1
C*	N	CrtI	Tukey	-0.777691	0.746828	-1.04133	1
C*	O	CrtI	Tukey	0.408414	0.746828	0.546865	1
C*	P	CrtI	Tukey	0.294227	0.746828	0.39397	1
C*	Q	CrtI	Tukey	0.138364	0.746828	0.185269	1
C*	R	CrtI	Tukey	-0.0266456	0.746828	-0.0356783	1
C*	S	CrtI	Tukey	-1.1283	0.746828	-1.51079	0.999643
C*	T	CrtI	Tukey	-1.38847	0.746828	-1.85915	0.990529
C*	U	CrtI	Tukey	2.37058	0.746828	3.1742	0.323453
C*	V	CrtI	Tukey	0.618592	0.746828	0.828292	1
C*	W	CrtI	Tukey	0.790012	0.746828	1.05782	1
C*	X	CrtI	Tukey	-0.104506	0.746828	-0.139934	1
C*	Y	CrtI	Tukey	0.995815	0.746828	1.33339	0.999967
C*	Z	CrtI	Tukey	0.665827	0.746828	0.89154	1
D	D*	CrtI	Tukey	0.585748	0.746828	0.784315	1
D	E	CrtI	Tukey	3.26022	0.746828	4.36542	0.0149003
D	F	CrtI	Tukey	1.84624	0.746828	2.47211	0.807435
D	G	CrtI	Tukey	-1.26935	0.746828	-1.69965	0.997445
D	H	CrtI	Tukey	-2.19265	0.746828	-2.93595	0.483218
D	I	CrtI	Tukey	0.866452	0.746828	1.16018	0.999998
D	J	CrtI	Tukey	0.443899	0.746828	0.59438	1
D	K	CrtI	Tukey	-1.49883	0.746828	-2.00693	0.974707
D	L	CrtI	Tukey	-0.266208	0.746828	-0.356452	1
D	M	CrtI	Tukey	-0.445821	0.746828	-0.596953	1
D	N	CrtI	Tukey	-1.35784	0.746828	-1.81815	0.993053
D	O	CrtI	Tukey	-0.171738	0.746828	-0.229956	1
D	P	CrtI	Tukey	-0.285924	0.746828	-0.382851	1
D	Q	CrtI	Tukey	-0.441788	0.746828	-0.591552	1
D	R	CrtI	Tukey	-0.606797	0.746828	-0.812499	1
D	S	CrtI	Tukey	-1.70845	0.746828	-2.28761	0.898928
D	T	CrtI	Tukey	-1.96862	0.746828	-2.63597	0.70187
D	U	CrtI	Tukey	1.79043	0.746828	2.39738	0.848465
D	V	CrtI	Tukey	0.0384401	0.746828	0.0514711	1
D	W	CrtI	Tukey	0.209861	0.746828	0.281003	1
D	X	CrtI	Tukey	-0.684658	0.746828	-0.916755	1
D	Y	CrtI	Tukey	0.415664	0.746828	0.556572	1
D	Z	CrtI	Tukey	0.0856757	0.746828	0.114719	1
D*	E	CrtI	Tukey	2.67447	0.746828	3.5811	0.134806
D*	F	CrtI	Tukey	1.26049	0.746828	1.68779	0.997709
D*	G	CrtI	Tukey	-1.85509	0.746828	-2.48397	0.800466
D*	H	CrtI	Tukey	-2.77839	0.746828	-3.72026	0.095296
D*	I	CrtI	Tukey	0.280704	0.746828	0.375862	1
D*	J	CrtI	Tukey	-0.141848	0.746828	-0.189935	1
D*	K	CrtI	Tukey	-2.08458	0.746828	-2.79124	0.589609
D*	L	CrtI	Tukey	-0.851956	0.746828	-1.14077	0.999999
D*	M	CrtI	Tukey	-1.03157	0.746828	-1.38127	0.999933
D*	N	CrtI	Tukey	-1.94359	0.746828	-2.60246	0.72489
D*	O	CrtI	Tukey	-0.757486	0.746828	-1.01427	1
D*	P	CrtI	Tukey	-0.871672	0.746828	-1.16717	0.999998
D*	Q	CrtI	Tukey	-1.02754	0.746828	-1.37587	0.999938
D*	R	CrtI	Tukey	-1.19254	0.746828	-1.59681	0.999068
D*	S	CrtI	Tukey	-2.2942	0.746828	-3.07193	0.388483
D*	T	CrtI	Tukey	-2.55437	0.746828	-3.42029	0.195581
D*	U	CrtI	Tukey	1.20468	0.746828	1.61307	0.998896
D*	V	CrtI	Tukey	-0.547308	0.746828	-0.732844	1
D*	W	CrtI	Tukey	-0.375887	0.746828	-0.503312	1
D*	X	CrtI	Tukey	-1.27041	0.746828	-1.70107	0.997411
D*	Y	CrtI	Tukey	-0.170084	0.746828	-0.227743	1
D*	Z	CrtI	Tukey	-0.500072	0.746828	-0.669595	1
E	F	CrtI	Tukey	-1.41398	0.746828	-1.89331	0.987896
E	G	CrtI	Tukey	-4.52956	0.746828	-6.06507	3.44877e-05
E	H	CrtI	Tukey	-5.45286	0.746828	-7.30137	2.58656e-07
E	I	CrtI	Tukey	-2.39376	0.746828	-3.20524	0.305007
E	J	CrtI	Tukey	-2.81632	0.746828	-3.77104	0.0835204
E	K	CrtI	Tukey	-4.75904	0.746828	-6.37235	1.04288e-05
E	L	CrtI	Tukey	-3.52642	0.746828	-4.72187	0.00466244
E	M	CrtI	Tukey	-3.70604	0.746828	-4.96237	0.00204236
E	N	CrtI	Tukey	-4.61806	0.746828	-6.18357	2.17918e-05
E	O	CrtI	Tukey	-3.43195	0.746828	-4.59538	0.0071061
E	P	CrtI	Tukey	-3.54614	0.746828	-4.74827	0.00426495
E	Q	CrtI	Tukey	-3.702	0.746828	-4.95697	0.00208123
E	R	CrtI	Tukey	-3.86701	0.746828	-5.17792	0.000951813
E	S	CrtI	Tukey	-4.96867	0.746828	-6.65303	3.44888e-06
E	T	CrtI	Tukey	-5.22883	0.746828	-7.00139	8.61478e-07
E	U	CrtI	Tukey	-1.46979	0.746828	-1.96804	0.980089
E	V	CrtI	Tukey	-3.22178	0.746828	-4.31395	0.0174992
E	W	CrtI	Tukey	-3.05036	0.746828	-4.08442	0.0349664
E	X	CrtI	Tukey	-3.94487	0.746828	-5.28217	0.000653278
E	Y	CrtI	Tukey	-2.84455	0.746828	-3.80885	0.0755746
E	Z	CrtI	Tukey	-3.17454	0.746828	-4.2507	0.0212644
F	G	CrtI	Tukey	-3.11558	0.746828	-4.17176	0.0270028
F	H	CrtI	Tukey	-4.03888	0.746828	-5.40805	0.00041241
F	I	CrtI	Tukey	-0.979786	0.746828	-1.31193	0.999976
F	J	CrtI	Tukey	-1.40234	0.746828	-1.87773	0.989162
F	K	CrtI	Tukey	-3.34507	0.746828	-4.47903	0.0103804
F	L	CrtI	Tukey	-2.11245	0.746828	-2.82856	0.561994
F	M	CrtI	Tukey	-2.29206	0.746828	-3.06906	0.390393
F	N	CrtI	Tukey	-3.20408	0.746828	-4.29025	0.0188311
F	O	CrtI	Tukey	-2.01798	0.746828	-2.70206	0.654947
F	P	CrtI	Tukey	-2.13216	0.746828	-2.85496	0.542475
F	Q	CrtI	Tukey	-2.28803	0.746828	-3.06366	0.394002
F	R	CrtI	Tukey	-2.45304	0.746828	-3.28461	0.260823
F	S	CrtI	Tukey	-3.55469	0.746828	-4.75972	0.00410278
F	T	CrtI	Tukey	-3.81486	0.746828	-5.10808	0.00122168
F	U	CrtI	Tukey	-0.0558086	0.746828	-0.0747275	1
F	V	CrtI	Tukey	-1.8078	0.746828	-2.42064	0.836249
F	W	CrtI	Tukey	-1.63638	0.746828	-2.1911	0.933236
F	X	CrtI	Tukey	-2.5309	0.746828	-3.38886	0.209527
F	Y	CrtI	Tukey	-1.43057	0.746828	-1.91554	0.985889
F	Z	CrtI	Tukey	-1.76056	0.746828	-2.35739	0.868247
G	H	CrtI	Tukey	-0.9233	0.746828	-1.2363	0.999993
G	I	CrtI	Tukey	2.1358	0.746828	2.85983	0.538883
G	J	CrtI	Tukey	1.71325	0.746828	2.29403	0.896312
G	K	CrtI	Tukey	-0.229482	0.746828	-0.307276	1
G	L	CrtI	Tukey	1.00314	0.746828	1.3432	0.999961
G	M	CrtI	Tukey	0.823525	0.746828	1.1027	0.999999
G	N	CrtI	Tukey	-0.0884965	0.746828	-0.118497	1
G	O	CrtI	Tukey	1.09761	0.746828	1.46969	0.999783
G	P	CrtI	Tukey	0.983422	0.746828	1.3168	0.999974
G	Q	CrtI	Tukey	0.827558	0.746828	1.1081	0.999999
G	R	CrtI	Tukey	0.662549	0.746828	0.887151	1
G	S	CrtI	Tukey	-0.439106	0.746828	-0.587962	1
G	T	CrtI	Tukey	-0.699273	0.746828	-0.936324	1
G	U	CrtI	Tukey	3.05978	0.746828	4.09703	0.0336986
G	V	CrtI	Tukey	1.30779	0.746828	1.75112	0.995975
G	W	CrtI	Tukey	1.47921	0.746828	1.98065	0.978451
G	X	CrtI	Tukey	0.584688	0.746828	0.782896	1
G	Y	CrtI	Tukey	1.68501	0.746828	2.25622	0.911115
G	Z	CrtI	Tukey	1.35502	0.746828	1.81437	0.993255
H	I	CrtI	Tukey	3.0591	0.746828	4.09612	0.0337885
H	J	CrtI	Tukey	2.63655	0.746828	3.53033	0.152139
H	K	CrtI	Tukey	0.693818	0.746828	0.92902	1
H	L	CrtI	Tukey	1.92644	0.746828	2.57949	0.740297
H	M	CrtI	Tukey	1.74683	0.746828	2.33899	0.876814
H	N	CrtI	Tukey	0.834803	0.746828	1.1178	0.999999
H	O	CrtI	Tukey	2.02091	0.746828	2.70599	0.652109
H	P	CrtI	Tukey	1.90672	0.746828	2.55309	0.757589
H	Q	CrtI	Tukey	1.75086	0.746828	2.34439	0.874334
H	R	CrtI	Tukey	1.58585	0.746828	2.12345	0.951874
H	S	CrtI	Tukey	0.484194	0.746828	0.648334	1
H	T	CrtI	Tukey	0.224027	0.746828	0.299972	1
H	U	CrtI	Tukey	3.98308	0.746828	5.33333	0.000542285
H	V	CrtI	Tukey	2.23109	0.746828	2.98742	0.446463
H	W	CrtI	Tukey	2.40251	0.746828	3.21695	0.298218
H	X	CrtI	Tukey	1.50799	0.746828	2.01919	0.972797
H	Y	CrtI	Tukey	2.60831	0.746828	3.49252	0.166137
H	Z	CrtI	Tukey	2.27832	0.746828	3.05067	0.402748
I	J	CrtI	Tukey	-0.422552	0.746828	-0.565796	1
I	K	CrtI	Tukey	-2.36528	0.746828	-3.1671	0.327759
I	L	CrtI	Tukey	-1.13266	0.746828	-1.51663	0.999617
I	M	CrtI	Tukey	-1.31227	0.746828	-1.75713	0.995765
I	N	CrtI	Tukey	-2.22429	0.746828	-2.97832	0.452889
I	O	CrtI	Tukey	-1.03819	0.746828	-1.39013	0.999924
I	P	CrtI	Tukey	-1.15238	0.746828	-1.54303	0.999481
I	Q	CrtI	Tukey	-1.30824	0.746828	-1.75173	0.995954
I	R	CrtI	Tukey	-1.47325	0.746828	-1.97268	0.979499
I	S	CrtI	Tukey	-2.5749	0.746828	-3.44779	0.183946
I	T	CrtI	Tukey	-2.83507	0.746828	-3.79615	0.0781677
I	U	CrtI	Tukey	0.923978	0.746828	1.2372	0.999993
I	V	CrtI	Tukey	-0.828012	0.746828	-1.10871	0.999999
I	W	CrtI	Tukey	-0.656591	0.746828	-0.879173	1
I	X	CrtI	Tukey	-1.55111	0.746828	-2.07693	0.9623
I	Y	CrtI	Tukey	-0.450788	0.746828	-0.603604	1
I	Z	CrtI	Tukey	-0.780776	0.746828	-1.04546	1
J	K	CrtI	Tukey	-1.94273	0.746828	-2.60131	0.725673
J	L	CrtI	Tukey	-0.710108	0.746828	-0.950832	1
J	M	CrtI	Tukey	-0.88972	0.746828	-1.19133	0.999997
J	N	CrtI	Tukey	-1.80174	0.746828	-2.41253	0.840567
J	O	CrtI	Tukey	-0.615637	0.746828	-0.824336	1
J	P	CrtI	Tukey	-0.729824	0.746828	-0.977232	1
J	Q	CrtI	Tukey	-0.885687	0.746828	-1.18593	0.999997
J	R	CrtI	Tukey	-1.0507	0.746828	-1.40688	0.999904
J	S	CrtI	Tukey	-2.15235	0.746828	-2.88199	0.52256
J	T	CrtI	Tukey	-2.41252	0.746828	-3.23035	0.290557
J	U	CrtI	Tukey	1.34653	0.746828	1.803	0.993833
J	V	CrtI	Tukey	-0.405459	0.746828	-0.542909	1
J	W	CrtI	Tukey	-0.234039	0.746828	-0.313377	1
J	X	CrtI	Tukey	-1.12856	0.746828	-1.51113	0.999641
J	Y	CrtI	Tukey	-0.028236	0.746828	-0.0378079	1
J	Z	CrtI	Tukey	-0.358224	0.746828	-0.479661	1
K	L	CrtI	Tukey	1.23262	0.746828	1.65047	0.998394
K	M	CrtI	Tukey	1.05301	0.746828	1.40997	0.9999
K	N	CrtI	Tukey	0.140986	0.746828	0.18878	1
K	O	CrtI	Tukey	1.32709	0.746828	1.77697	0.995003
K	P	CrtI	Tukey	1.2129	0.746828	1.62408	0.998765
K	Q	CrtI	Tukey	1.05704	0.746828	1.41537	0.999893
K	R	CrtI	Tukey	0.892031	0.746828	1.19443	0.999997
K	S	CrtI	Tukey	-0.209624	0.746828	-0.280686	1
K	T	CrtI	Tukey	-0.46979	0.746828	-0.629048	1
K	U	CrtI	Tukey	3.28926	0.746828	4.40431	0.0131795
K	V	CrtI	Tukey	1.53727	0.746828	2.0584	0.965951
K	W	CrtI	Tukey	1.70869	0.746828	2.28793	0.898799
K	X	CrtI	Tukey	0.81417	0.746828	1.09017	1
K	Y	CrtI	Tukey	1.91449	0.746828	2.5635	0.75083
K	Z	CrtI	Tukey	1.5845	0.746828	2.12165	0.952312
L	M	CrtI	Tukey	-0.179613	0.746828	-0.240501	1
L	N	CrtI	Tukey	-1.09163	0.746828	-1.46169	0.999804
L	O	CrtI	Tukey	0.0944704	0.746828	0.126496	1
L	P	CrtI	Tukey	-0.0197158	0.746828	-0.0263994	1
L	Q	CrtI	Tukey	-0.175579	0.746828	-0.2351	1
L	R	CrtI	Tukey	-0.340589	0.746828	-0.456047	1
L	S	CrtI	Tukey	-1.44224	0.746828	-1.93116	0.984325
L	T	CrtI	Tukey	-1.70241	0.746828	-2.27952	0.902164
L	U	CrtI	Tukey	2.05664	0.746828	2.75383	0.617196
L	V	CrtI	Tukey	0.304648	0.746828	0.407923	1
L	W	CrtI	Tukey	0.476069	0.746828	0.637455	1
L	X	CrtI	Tukey	-0.41845	0.746828	-0.560303	1
L	Y	CrtI	Tukey	0.681872	0.746828	0.913024	1
L	Z	CrtI	Tukey	0.351884	0.746828	0.471171	1
M	N	CrtI	Tukey	-0.912022	0.746828	-1.22119	0.999995
M	O	CrtI	Tukey	0.274083	0.746828	0.366996	1
M	P	CrtI	Tukey	0.159897	0.746828	0.214101	1
M	Q	CrtI	Tukey	0.00403319	0.746828	0.00540044	1
M	R	CrtI	Tukey	-0.160976	0.746828	-0.215547	1
M	S	CrtI	Tukey	-1.26263	0.746828	-1.69066	0.997647
M	T	CrtI	Tukey	-1.5228	0.746828	-2.03902	0.969479
M	U	CrtI	Tukey	2.23625	0.746828	2.99433	0.441598
M	V	CrtI	Tukey	0.484261	0.746828	0.648424	1
M	W	CrtI	Tukey	0.655682	0.746828	0.877956	1
M	X	CrtI	Tukey	-0.238837	0.746828	-0.319802	1
M	Y	CrtI	Tukey	0.861484	0.746828	1.15352	0.999998
M	Z	CrtI	Tukey	0.531496	0.746828	0.711672	1
N	O	CrtI	Tukey	1.1861	0.746828	1.58819	0.999149
N	P	CrtI	Tukey	1.07192	0.746828	1.4353	0.99986
N	Q	CrtI	Tukey	0.916055	0.746828	1.22659	0.999994
N	R	CrtI	Tukey	0.751045	0.746828	1.00565	1
N	S	CrtI	Tukey	-0.35061	0.746828	-0.469465	1
N	T	CrtI	Tukey	-0.610776	0.746828	-0.817828	1
N	U	CrtI	Tukey	3.14827	0.746828	4.21553	0.0236671
N	V	CrtI	Tukey	1.39628	0.746828	1.86962	0.989777
N	W	CrtI	Tukey	1.5677	0.746828	2.09915	0.957551
N	X	CrtI	Tukey	0.673185	0.746828	0.901392	1
N	Y	CrtI	Tukey	1.77351	0.746828	2.37472	0.859868
N	Z	CrtI	Tukey	1.44352	0.746828	1.93287	0.984146
O	P	CrtI	Tukey	-0.114186	0.746828	-0.152895	1
O	Q	CrtI	Tukey	-0.27005	0.746828	-0.361596	1
O	R	CrtI	Tukey	-0.435059	0.746828	-0.582543	1
O	S	CrtI	Tukey	-1.53671	0.746828	-2.05766	0.966091
O	T	CrtI	Tukey	-1.79688	0.746828	-2.40602	0.843988
O	U	CrtI	Tukey	1.96217	0.746828	2.62734	0.707861
O	V	CrtI	Tukey	0.210178	0.746828	0.281427	1
O	W	CrtI	Tukey	0.381599	0.746828	0.510959	1
O	X	CrtI	Tukey	-0.51292	0.746828	-0.686798	1
O	Y	CrtI	Tukey	0.587401	0.746828	0.786529	1
O	Z	CrtI	Tukey	0.257413	0.746828	0.344676	1
P	Q	CrtI	Tukey	-0.155864	0.746828	-0.208701	1
P	R	CrtI	Tukey	-0.320873	0.746828	-0.429648	1
P	S	CrtI	Tukey	-1.42253	0.746828	-1.90476	0.986893
P	T	CrtI	Tukey	-1.68269	0.746828	-2.25312	0.912264
P	U	CrtI	Tukey	2.07635	0.746828	2.78023	0.597744
P	V	CrtI	Tukey	0.324364	0.746828	0.434323	1
P	W	CrtI	Tukey	0.495785	0.746828	0.663855	1
P	X	CrtI	Tukey	-0.398734	0.746828	-0.533903	1
P	Y	CrtI	Tukey	0.701588	0.746828	0.939424	1
P	Z	CrtI	Tukey	0.3716	0.746828	0.497571	1
Q	R	CrtI	Tukey	-0.165009	0.746828	-0.220947	1
Q	S	CrtI	Tukey	-1.26666	0.746828	-1.69606	0.997527
Q	T	CrtI	Tukey	-1.52683	0.746828	-2.04442	0.968525
Q	U	CrtI	Tukey	2.23222	0.746828	2.98893	0.445396
Q	V	CrtI	Tukey	0.480228	0.746828	0.643023	1
Q	W	CrtI	Tukey	0.651649	0.746828	0.872555	1
Q	X	CrtI	Tukey	-0.24287	0.746828	-0.325202	1
Q	Y	CrtI	Tukey	0.857451	0.746828	1.14812	0.999999
Q	Z	CrtI	Tukey	0.527463	0.746828	0.706272	1
R	S	CrtI	Tukey	-1.10166	0.746828	-1.47511	0.999768
R	T	CrtI	Tukey	-1.36182	0.746828	-1.82348	0.992761
R	U	CrtI	Tukey	2.39723	0.746828	3.20988	0.302307
R	V	CrtI	Tukey	0.645237	0.746828	0.86397	1
R	W	CrtI	Tukey	0.816658	0.746828	1.0935	1
R	X	CrtI	Tukey	-0.0778608	0.746828	-0.104255	1
R	Y	CrtI	Tukey	1.02246	0.746828	1.36907	0.999943
R	Z	CrtI	Tukey	0.692473	0.746828	0.927219	1
S	T	CrtI	Tukey	-0.260167	0.746828	-0.348362	1
S	U	CrtI	Tukey	3.49888	0.746828	4.68499	0.00527703
S	V	CrtI	Tukey	1.74689	0.746828	2.33908	0.876773
S	W	CrtI	Tukey	1.91831	0.746828	2.56862	0.747479
S	X	CrtI	Tukey	1.02379	0.746828	1.37086	0.999942
S	Y	CrtI	Tukey	2.12412	0.746828	2.84418	0.550436
S	Z	CrtI	Tukey	1.79413	0.746828	2.40233	0.845907
T	U	CrtI	Tukey	3.75905	0.746828	5.03335	0.00159198
T	V	CrtI	Tukey	2.00706	0.746828	2.68745	0.665472
T	W	CrtI	Tukey	2.17848	0.746828	2.91698	0.496972
T	X	CrtI	Tukey	1.28396	0.746828	1.71922	0.996951
T	Y	CrtI	Tukey	2.38428	0.746828	3.19255	0.312475
T	Z	CrtI	Tukey	2.05429	0.746828	2.75069	0.619501
U	V	CrtI	Tukey	-1.75199	0.746828	-2.34591	0.873633
U	W	CrtI	Tukey	-1.58057	0.746828	-2.11638	0.953579
U	X	CrtI	Tukey	-2.47509	0.746828	-3.31413	0.245509
U	Y	CrtI	Tukey	-1.37477	0.746828	-1.84081	0.991738
U	Z	CrtI	Tukey	-1.70475	0.746828	-2.28266	0.900917
V	W	CrtI	Tukey	0.171421	0.746828	0.229532	1
V	X	CrtI	Tukey	-0.723098	0.746828	-0.968226	1
V	Y	CrtI	Tukey	0.377223	0.746828	0.505101	1
V	Z	CrtI	Tukey	0.0472356	0.746828	0.0632483	1
W	X	CrtI	Tukey	-0.894519	0.746828	-1.19776	0.999996
W	Y	CrtI	Tukey	0.205803	0.746828	0.275569	1
W	Z	CrtI	Tukey	-0.124185	0.746828	-0.166284	1
X	Y	CrtI	Tukey	1.10032	0.746828	1.47333	0.999773
X	Z	CrtI	Tukey	0.770334	0.746828	1.03147	1
Y	Z	CrtI	Tukey	-0.329988	0.746828	-0.441853	1
control	A	CrtYB	Dunnettx	-0.284006	0.377832	-0.751673	1
control	A*	CrtYB	Dunnettx	-0.248008	0.377832	-0.656397	1
control	B	CrtYB	Dunnettx	-0.160729	0.377832	-0.425396	1
control	B*	CrtYB	Dunnettx	0.628745	0.377832	1.66409	0.998433
control	C	CrtYB	Dunnettx	-0.150038	0.377832	-0.397102	1
control	C*	CrtYB	Dunnettx	-0.0574431	0.377832	-0.152033	1
control	D	CrtYB	Dunnettx	0.00339132	0.377832	0.00897572	1
control	D*	CrtYB	Dunnettx	0.29427	0.377832	0.778838	1
control	E	CrtYB	Dunnettx	0.436312	0.377832	1.15478	0.999999
control	F	CrtYB	Dunnettx	0.00613048	0.377832	0.0162254	1
control	G	CrtYB	Dunnettx	0.309358	0.377832	0.818772	1
control	H	CrtYB	Dunnettx	-1.00467	0.377832	-2.65903	0.687746
control	I	CrtYB	Dunnettx	0.477692	0.377832	1.2643	0.999991
control	J	CrtYB	Dunnettx	0.226824	0.377832	0.600329	1
control	K	CrtYB	Dunnettx	-0.382034	0.377832	-1.01112	1
control	L	CrtYB	Dunnettx	-0.281447	0.377832	-0.744898	1
control	M	CrtYB	Dunnettx	-1.27209	0.377832	-3.3668	0.212106
control	N	CrtYB	Dunnettx	-0.393801	0.377832	-1.04226	1
control	yREF	CrtYB	Dunnettx	-3.28847	0.377832	-8.70351	1.75568e-10
control	O	CrtYB	Dunnettx	-0.0748066	0.377832	-0.197989	1
control	P	CrtYB	Dunnettx	-0.037152	0.377832	-0.0983294	1
control	Q	CrtYB	Dunnettx	-0.563493	0.377832	-1.49138	0.999769
control	R	CrtYB	Dunnettx	-0.338758	0.377832	-0.896583	1
control	S	CrtYB	Dunnettx	-0.481626	0.377832	-1.27471	0.99999
control	T	CrtYB	Dunnettx	-0.604367	0.377832	-1.59956	0.999193
control	U	CrtYB	Dunnettx	0.102369	0.377832	0.270939	1
control	V	CrtYB	Dunnettx	0.152555	0.377832	0.403763	1
control	W	CrtYB	Dunnettx	0.42221	0.377832	1.11745	0.999999
control	X	CrtYB	Dunnettx	0.890129	0.377832	2.35588	0.872988
control	Y	CrtYB	Dunnettx	0.413697	0.377832	1.09492	1
control	Z	CrtYB	Dunnettx	0.0758271	0.377832	0.20069	1
B	A	CrtYB	Tukey	-0.123278	0.523048	-0.235691	1
B	A*	CrtYB	Tukey	-0.0872795	0.523048	-0.166867	1
B	B*	CrtYB	Tukey	0.789474	0.523048	1.50937	0.999648
B	C	CrtYB	Tukey	0.0106905	0.523048	0.0204388	1
B	C*	CrtYB	Tukey	0.103285	0.523048	0.197468	1
B	D	CrtYB	Tukey	0.16412	0.523048	0.313776	1
B	D*	CrtYB	Tukey	0.454999	0.523048	0.869898	1
B	E	CrtYB	Tukey	0.597041	0.523048	1.14146	0.999999
B	F	CrtYB	Tukey	0.166859	0.523048	0.319013	1
B	G	CrtYB	Tukey	0.470087	0.523048	0.898745	1
B	H	CrtYB	Tukey	-0.843937	0.523048	-1.6135	0.998891
B	I	CrtYB	Tukey	0.638421	0.523048	1.22058	0.999995
B	J	CrtYB	Tukey	0.387552	0.523048	0.740949	1
B	K	CrtYB	Tukey	-0.221305	0.523048	-0.423107	1
B	L	CrtYB	Tukey	-0.120718	0.523048	-0.230797	1
B	M	CrtYB	Tukey	-1.11136	0.523048	-2.12477	0.951549
B	N	CrtYB	Tukey	-0.233072	0.523048	-0.445604	1
B	O	CrtYB	Tukey	0.0859219	0.523048	0.164272	1
B	P	CrtYB	Tukey	0.123576	0.523048	0.236262	1
B	Q	CrtYB	Tukey	-0.402765	0.523048	-0.770034	1
B	R	CrtYB	Tukey	-0.178029	0.523048	-0.340369	1
B	S	CrtYB	Tukey	-0.320897	0.523048	-0.613514	1
B	T	CrtYB	Tukey	-0.443638	0.523048	-0.848179	1
B	U	CrtYB	Tukey	0.263098	0.523048	0.503009	1
B	V	CrtYB	Tukey	0.313283	0.523048	0.598957	1
B	W	CrtYB	Tukey	0.582938	0.523048	1.1145	0.999999
B	X	CrtYB	Tukey	1.05086	0.523048	2.0091	0.974376
B	Y	CrtYB	Tukey	0.574426	0.523048	1.09823	0.999999
B	Z	CrtYB	Tukey	0.236556	0.523048	0.452264	1
A	A*	CrtYB	Tukey	0.0359981	0.523048	0.0688237	1
A	B*	CrtYB	Tukey	0.912752	0.523048	1.74506	0.996178
A	C	CrtYB	Tukey	0.133968	0.523048	0.25613	1
A	C*	CrtYB	Tukey	0.226563	0.523048	0.433159	1
A	D	CrtYB	Tukey	0.287397	0.523048	0.549467	1
A	D*	CrtYB	Tukey	0.578276	0.523048	1.10559	0.999999
A	E	CrtYB	Tukey	0.720318	0.523048	1.37715	0.999937
A	F	CrtYB	Tukey	0.290137	0.523048	0.554704	1
A	G	CrtYB	Tukey	0.593365	0.523048	1.13444	0.999999
A	H	CrtYB	Tukey	-0.72066	0.523048	-1.37781	0.999936
A	I	CrtYB	Tukey	0.761698	0.523048	1.45627	0.999817
A	J	CrtYB	Tukey	0.51083	0.523048	0.97664	1
A	K	CrtYB	Tukey	-0.0980277	0.523048	-0.187416	1
A	L	CrtYB	Tukey	0.00255956	0.523048	0.00489354	1
A	M	CrtYB	Tukey	-0.988081	0.523048	-1.88908	0.988251
A	N	CrtYB	Tukey	-0.109795	0.523048	-0.209913	1
A	O	CrtYB	Tukey	0.2092	0.523048	0.399962	1
A	P	CrtYB	Tukey	0.246854	0.523048	0.471953	1
A	Q	CrtYB	Tukey	-0.279487	0.523048	-0.534343	1
A	R	CrtYB	Tukey	-0.0547517	0.523048	-0.104678	1
A	S	CrtYB	Tukey	-0.19762	0.523048	-0.377823	1
A	T	CrtYB	Tukey	-0.320361	0.523048	-0.612488	1
A	U	CrtYB	Tukey	0.386376	0.523048	0.7387	1
A	V	CrtYB	Tukey	0.436561	0.523048	0.834647	1
A	W	CrtYB	Tukey	0.706216	0.523048	1.35019	0.999957
A	X	CrtYB	Tukey	1.17414	0.523048	2.24479	0.915304
A	Y	CrtYB	Tukey	0.697704	0.523048	1.33392	0.999966
A	Z	CrtYB	Tukey	0.359833	0.523048	0.687954	1
A*	B*	CrtYB	Tukey	0.876753	0.523048	1.67624	0.997944
A*	C	CrtYB	Tukey	0.09797	0.523048	0.187306	1
A*	C*	CrtYB	Tukey	0.190565	0.523048	0.364335	1
A*	D	CrtYB	Tukey	0.251399	0.523048	0.480643	1
A*	D*	CrtYB	Tukey	0.542278	0.523048	1.03677	1
A*	E	CrtYB	Tukey	0.68432	0.523048	1.30833	0.999977
A*	F	CrtYB	Tukey	0.254139	0.523048	0.48588	1
A*	G	CrtYB	Tukey	0.557366	0.523048	1.06561	1
A*	H	CrtYB	Tukey	-0.756658	0.523048	-1.44663	0.999838
A*	I	CrtYB	Tukey	0.7257	0.523048	1.38744	0.999927
A*	J	CrtYB	Tukey	0.474832	0.523048	0.907816	1
A*	K	CrtYB	Tukey	-0.134026	0.523048	-0.25624	1
A*	L	CrtYB	Tukey	-0.0334386	0.523048	-0.0639302	1
A*	M	CrtYB	Tukey	-1.02408	0.523048	-1.95791	0.981333
A*	N	CrtYB	Tukey	-0.145793	0.523048	-0.278737	1
A*	O	CrtYB	Tukey	0.173201	0.523048	0.331139	1
A*	P	CrtYB	Tukey	0.210856	0.523048	0.403129	1
A*	Q	CrtYB	Tukey	-0.315485	0.523048	-0.603167	1
A*	R	CrtYB	Tukey	-0.0907498	0.523048	-0.173502	1
A*	S	CrtYB	Tukey	-0.233618	0.523048	-0.446647	1
A*	T	CrtYB	Tukey	-0.356359	0.523048	-0.681312	1
A*	U	CrtYB	Tukey	0.350377	0.523048	0.669876	1
A*	V	CrtYB	Tukey	0.400563	0.523048	0.765824	1
A*	W	CrtYB	Tukey	0.670218	0.523048	1.28137	0.999985
A*	X	CrtYB	Tukey	1.13814	0.523048	2.17597	0.937779
A*	Y	CrtYB	Tukey	0.661705	0.523048	1.26509	0.999989
A*	Z	CrtYB	Tukey	0.323835	0.523048	0.619131	1
B*	C	CrtYB	Tukey	-0.778783	0.523048	-1.48893	0.999725
B*	C*	CrtYB	Tukey	-0.686189	0.523048	-1.3119	0.999976
B*	D	CrtYB	Tukey	-0.625354	0.523048	-1.1956	0.999997
B*	D*	CrtYB	Tukey	-0.334475	0.523048	-0.639473	1
B*	E	CrtYB	Tukey	-0.192433	0.523048	-0.367908	1
B*	F	CrtYB	Tukey	-0.622615	0.523048	-1.19036	0.999997
B*	G	CrtYB	Tukey	-0.319387	0.523048	-0.610626	1
B*	H	CrtYB	Tukey	-1.63341	0.523048	-3.12287	0.355311
B*	I	CrtYB	Tukey	-0.151053	0.523048	-0.288795	1
B*	J	CrtYB	Tukey	-0.401922	0.523048	-0.768422	1
B*	K	CrtYB	Tukey	-1.01078	0.523048	-1.93248	0.984187
B*	L	CrtYB	Tukey	-0.910192	0.523048	-1.74017	0.996336
B*	M	CrtYB	Tukey	-1.90083	0.523048	-3.63415	0.118419
B*	N	CrtYB	Tukey	-1.02255	0.523048	-1.95498	0.981681
B*	O	CrtYB	Tukey	-0.703552	0.523048	-1.3451	0.99996
B*	P	CrtYB	Tukey	-0.665897	0.523048	-1.27311	0.999987
B*	Q	CrtYB	Tukey	-1.19224	0.523048	-2.27941	0.902211
B*	R	CrtYB	Tukey	-0.967503	0.523048	-1.84974	0.991166
B*	S	CrtYB	Tukey	-1.11037	0.523048	-2.12289	0.952011
B*	T	CrtYB	Tukey	-1.23311	0.523048	-2.35755	0.86817
B*	U	CrtYB	Tukey	-0.526376	0.523048	-1.00636	1
B*	V	CrtYB	Tukey	-0.476191	0.523048	-0.910415	1
B*	W	CrtYB	Tukey	-0.206536	0.523048	-0.394869	1
B*	X	CrtYB	Tukey	0.261384	0.523048	0.499731	1
B*	Y	CrtYB	Tukey	-0.215048	0.523048	-0.411144	1
B*	Z	CrtYB	Tukey	-0.552918	0.523048	-1.05711	1
C	C*	CrtYB	Tukey	0.0925949	0.523048	0.177029	1
C	D	CrtYB	Tukey	0.153429	0.523048	0.293337	1
C	D*	CrtYB	Tukey	0.444308	0.523048	0.849459	1
C	E	CrtYB	Tukey	0.58635	0.523048	1.12103	0.999999
C	F	CrtYB	Tukey	0.156169	0.523048	0.298574	1
C	G	CrtYB	Tukey	0.459396	0.523048	0.878306	1
C	H	CrtYB	Tukey	-0.854628	0.523048	-1.63394	0.998636
C	I	CrtYB	Tukey	0.62773	0.523048	1.20014	0.999996
C	J	CrtYB	Tukey	0.376862	0.523048	0.72051	1
C	K	CrtYB	Tukey	-0.231996	0.523048	-0.443546	1
C	L	CrtYB	Tukey	-0.131409	0.523048	-0.251236	1
C	M	CrtYB	Tukey	-1.12205	0.523048	-2.14521	0.946342
C	N	CrtYB	Tukey	-0.243763	0.523048	-0.466043	1
C	O	CrtYB	Tukey	0.0752314	0.523048	0.143833	1
C	P	CrtYB	Tukey	0.112886	0.523048	0.215823	1
C	Q	CrtYB	Tukey	-0.413455	0.523048	-0.790473	1
C	R	CrtYB	Tukey	-0.18872	0.523048	-0.360808	1
C	S	CrtYB	Tukey	-0.331588	0.523048	-0.633953	1
C	T	CrtYB	Tukey	-0.454329	0.523048	-0.868618	1
C	U	CrtYB	Tukey	0.252407	0.523048	0.48257	1
C	V	CrtYB	Tukey	0.302593	0.523048	0.578518	1
C	W	CrtYB	Tukey	0.572248	0.523048	1.09406	1
C	X	CrtYB	Tukey	1.04017	0.523048	1.98866	0.977358
C	Y	CrtYB	Tukey	0.563735	0.523048	1.07779	1
C	Z	CrtYB	Tukey	0.225865	0.523048	0.431825	1
C*	D	CrtYB	Tukey	0.0608345	0.523048	0.116308	1
C*	D*	CrtYB	Tukey	0.351713	0.523048	0.67243	1
C*	E	CrtYB	Tukey	0.493755	0.523048	0.943996	1
C*	F	CrtYB	Tukey	0.0635736	0.523048	0.121545	1
C*	G	CrtYB	Tukey	0.366802	0.523048	0.701277	1
C*	H	CrtYB	Tukey	-0.947223	0.523048	-1.81097	0.993432
C*	I	CrtYB	Tukey	0.535135	0.523048	1.02311	1
C*	J	CrtYB	Tukey	0.284267	0.523048	0.543481	1
C*	K	CrtYB	Tukey	-0.324591	0.523048	-0.620575	1
C*	L	CrtYB	Tukey	-0.224003	0.523048	-0.428266	1
C*	M	CrtYB	Tukey	-1.21464	0.523048	-2.32224	0.884318
C*	N	CrtYB	Tukey	-0.336358	0.523048	-0.643072	1
C*	O	CrtYB	Tukey	-0.0173634	0.523048	-0.0331966	1
C*	P	CrtYB	Tukey	0.0202911	0.523048	0.038794	1
C*	Q	CrtYB	Tukey	-0.50605	0.523048	-0.967502	1
C*	R	CrtYB	Tukey	-0.281315	0.523048	-0.537837	1
C*	S	CrtYB	Tukey	-0.424183	0.523048	-0.810982	1
C*	T	CrtYB	Tukey	-0.546924	0.523048	-1.04565	1
C*	U	CrtYB	Tukey	0.159813	0.523048	0.305541	1
C*	V	CrtYB	Tukey	0.209998	0.523048	0.401488	1
C*	W	CrtYB	Tukey	0.479653	0.523048	0.917034	1
C*	X	CrtYB	Tukey	0.947572	0.523048	1.81163	0.993398
C*	Y	CrtYB	Tukey	0.471141	0.523048	0.900759	1
C*	Z	CrtYB	Tukey	0.13327	0.523048	0.254795	1
D	D*	CrtYB	Tukey	0.290879	0.523048	0.556122	1
D	E	CrtYB	Tukey	0.432921	0.523048	0.827688	1
D	F	CrtYB	Tukey	0.00273916	0.523048	0.00523693	1
D	G	CrtYB	Tukey	0.305967	0.523048	0.584969	1
D	H	CrtYB	Tukey	-1.00806	0.523048	-1.92727	0.984726
D	I	CrtYB	Tukey	0.474301	0.523048	0.906801	1
D	J	CrtYB	Tukey	0.223432	0.523048	0.427173	1
D	K	CrtYB	Tukey	-0.385425	0.523048	-0.736883	1
D	L	CrtYB	Tukey	-0.284838	0.523048	-0.544573	1
D	M	CrtYB	Tukey	-1.27548	0.523048	-2.43855	0.826493
D	N	CrtYB	Tukey	-0.397192	0.523048	-0.759379	1
D	O	CrtYB	Tukey	-0.0781979	0.523048	-0.149504	1
D	P	CrtYB	Tukey	-0.0405433	0.523048	-0.0775136	1
D	Q	CrtYB	Tukey	-0.566885	0.523048	-1.08381	1
D	R	CrtYB	Tukey	-0.342149	0.523048	-0.654145	1
D	S	CrtYB	Tukey	-0.485017	0.523048	-0.92729	1
D	T	CrtYB	Tukey	-0.607758	0.523048	-1.16195	0.999998
D	U	CrtYB	Tukey	0.098978	0.523048	0.189233	1
D	V	CrtYB	Tukey	0.149163	0.523048	0.285181	1
D	W	CrtYB	Tukey	0.418819	0.523048	0.800727	1
D	X	CrtYB	Tukey	0.886738	0.523048	1.69533	0.997544
D	Y	CrtYB	Tukey	0.410306	0.523048	0.784452	1
D	Z	CrtYB	Tukey	0.0724358	0.523048	0.138488	1
D*	E	CrtYB	Tukey	0.142042	0.523048	0.271566	1
D*	F	CrtYB	Tukey	-0.28814	0.523048	-0.550886	1
D*	G	CrtYB	Tukey	0.0150883	0.523048	0.0288469	1
D*	H	CrtYB	Tukey	-1.29894	0.523048	-2.4834	0.800803
D*	I	CrtYB	Tukey	0.183422	0.523048	0.350679	1
D*	J	CrtYB	Tukey	-0.0674466	0.523048	-0.128949	1
D*	K	CrtYB	Tukey	-0.676304	0.523048	-1.29301	0.999982
D*	L	CrtYB	Tukey	-0.575717	0.523048	-1.1007	0.999999
D*	M	CrtYB	Tukey	-1.56636	0.523048	-2.99467	0.44136
D*	N	CrtYB	Tukey	-0.688071	0.523048	-1.3155	0.999974
D*	O	CrtYB	Tukey	-0.369077	0.523048	-0.705627	1
D*	P	CrtYB	Tukey	-0.331422	0.523048	-0.633636	1
D*	Q	CrtYB	Tukey	-0.857763	0.523048	-1.63993	0.998553
D*	R	CrtYB	Tukey	-0.633028	0.523048	-1.21027	0.999996
D*	S	CrtYB	Tukey	-0.775896	0.523048	-1.48341	0.999743
D*	T	CrtYB	Tukey	-0.898637	0.523048	-1.71808	0.996982
D*	U	CrtYB	Tukey	-0.191901	0.523048	-0.366889	1
D*	V	CrtYB	Tukey	-0.141716	0.523048	-0.270942	1
D*	W	CrtYB	Tukey	0.12794	0.523048	0.244604	1
D*	X	CrtYB	Tukey	0.595859	0.523048	1.1392	0.999999
D*	Y	CrtYB	Tukey	0.119427	0.523048	0.228329	1
D*	Z	CrtYB	Tukey	-0.218443	0.523048	-0.417635	1
E	F	CrtYB	Tukey	-0.430182	0.523048	-0.822451	1
E	G	CrtYB	Tukey	-0.126954	0.523048	-0.242719	1
E	H	CrtYB	Tukey	-1.44098	0.523048	-2.75496	0.616365
E	I	CrtYB	Tukey	0.0413799	0.523048	0.079113	1
E	J	CrtYB	Tukey	-0.209489	0.523048	-0.400515	1
E	K	CrtYB	Tukey	-0.818346	0.523048	-1.56457	0.999341
E	L	CrtYB	Tukey	-0.717759	0.523048	-1.37226	0.999941
E	M	CrtYB	Tukey	-1.7084	0.523048	-3.26624	0.27066
E	N	CrtYB	Tukey	-0.830113	0.523048	-1.58707	0.999159
E	O	CrtYB	Tukey	-0.511119	0.523048	-0.977192	1
E	P	CrtYB	Tukey	-0.473464	0.523048	-0.905202	1
E	Q	CrtYB	Tukey	-0.999805	0.523048	-1.9115	0.986272
E	R	CrtYB	Tukey	-0.77507	0.523048	-1.48183	0.999748
E	S	CrtYB	Tukey	-0.917938	0.523048	-1.75498	0.995841
E	T	CrtYB	Tukey	-1.04068	0.523048	-1.98964	0.977222
E	U	CrtYB	Tukey	-0.333943	0.523048	-0.638455	1
E	V	CrtYB	Tukey	-0.283758	0.523048	-0.542508	1
E	W	CrtYB	Tukey	-0.0141022	0.523048	-0.0269616	1
E	X	CrtYB	Tukey	0.453817	0.523048	0.867639	1
E	Y	CrtYB	Tukey	-0.0226147	0.523048	-0.0432363	1
E	Z	CrtYB	Tukey	-0.360485	0.523048	-0.6892	1
F	G	CrtYB	Tukey	0.303228	0.523048	0.579732	1
F	H	CrtYB	Tukey	-1.0108	0.523048	-1.93251	0.984184
F	I	CrtYB	Tukey	0.471562	0.523048	0.901564	1
F	J	CrtYB	Tukey	0.220693	0.523048	0.421936	1
F	K	CrtYB	Tukey	-0.388164	0.523048	-0.74212	1
F	L	CrtYB	Tukey	-0.287577	0.523048	-0.54981	1
F	M	CrtYB	Tukey	-1.27822	0.523048	-2.44379	0.823585
F	N	CrtYB	Tukey	-0.399931	0.523048	-0.764616	1
F	O	CrtYB	Tukey	-0.0809371	0.523048	-0.154741	1
F	P	CrtYB	Tukey	-0.0432825	0.523048	-0.0827505	1
F	Q	CrtYB	Tukey	-0.569624	0.523048	-1.08905	1
F	R	CrtYB	Tukey	-0.344888	0.523048	-0.659382	1
F	S	CrtYB	Tukey	-0.487756	0.523048	-0.932527	1
F	T	CrtYB	Tukey	-0.610497	0.523048	-1.16719	0.999998
F	U	CrtYB	Tukey	0.0962389	0.523048	0.183996	1
F	V	CrtYB	Tukey	0.146424	0.523048	0.279944	1
F	W	CrtYB	Tukey	0.416079	0.523048	0.79549	1
F	X	CrtYB	Tukey	0.883999	0.523048	1.69009	0.99766
F	Y	CrtYB	Tukey	0.407567	0.523048	0.779215	1
F	Z	CrtYB	Tukey	0.0696966	0.523048	0.133251	1
G	H	CrtYB	Tukey	-1.31402	0.523048	-2.51224	0.783375
G	I	CrtYB	Tukey	0.168334	0.523048	0.321832	1
G	J	CrtYB	Tukey	-0.0825349	0.523048	-0.157796	1
G	K	CrtYB	Tukey	-0.691392	0.523048	-1.32185	0.999972
G	L	CrtYB	Tukey	-0.590805	0.523048	-1.12954	0.999999
G	M	CrtYB	Tukey	-1.58145	0.523048	-3.02352	0.421289
G	N	CrtYB	Tukey	-0.703159	0.523048	-1.34435	0.999961
G	O	CrtYB	Tukey	-0.384165	0.523048	-0.734474	1
G	P	CrtYB	Tukey	-0.34651	0.523048	-0.662483	1
G	Q	CrtYB	Tukey	-0.872852	0.523048	-1.66878	0.998084
G	R	CrtYB	Tukey	-0.648116	0.523048	-1.23911	0.999993
G	S	CrtYB	Tukey	-0.790984	0.523048	-1.51226	0.999636
G	T	CrtYB	Tukey	-0.913725	0.523048	-1.74692	0.996117
G	U	CrtYB	Tukey	-0.206989	0.523048	-0.395736	1
G	V	CrtYB	Tukey	-0.156804	0.523048	-0.299789	1
G	W	CrtYB	Tukey	0.112851	0.523048	0.215757	1
G	X	CrtYB	Tukey	0.580771	0.523048	1.11036	0.999999
G	Y	CrtYB	Tukey	0.104339	0.523048	0.199483	1
G	Z	CrtYB	Tukey	-0.233531	0.523048	-0.446482	1
H	I	CrtYB	Tukey	1.48236	0.523048	2.83408	0.557912
H	J	CrtYB	Tukey	1.23149	0.523048	2.35445	0.86964
H	K	CrtYB	Tukey	0.622632	0.523048	1.19039	0.999997
H	L	CrtYB	Tukey	0.723219	0.523048	1.3827	0.999931
H	M	CrtYB	Tukey	-0.267422	0.523048	-0.511275	1
H	N	CrtYB	Tukey	0.610865	0.523048	1.16789	0.999998
H	O	CrtYB	Tukey	0.929859	0.523048	1.77777	0.99497
H	P	CrtYB	Tukey	0.967514	0.523048	1.84976	0.991164
H	Q	CrtYB	Tukey	0.441172	0.523048	0.843464	1
H	R	CrtYB	Tukey	0.665908	0.523048	1.27313	0.999987
H	S	CrtYB	Tukey	0.52304	0.523048	0.999984	1
H	T	CrtYB	Tukey	0.400299	0.523048	0.76532	1
H	U	CrtYB	Tukey	1.10704	0.523048	2.11651	0.953548
H	V	CrtYB	Tukey	1.15722	0.523048	2.21245	0.926447
H	W	CrtYB	Tukey	1.42688	0.523048	2.728	0.636114
H	X	CrtYB	Tukey	1.89479	0.523048	3.6226	0.121841
H	Y	CrtYB	Tukey	1.41836	0.523048	2.71173	0.647954
H	Z	CrtYB	Tukey	1.08049	0.523048	2.06576	0.964533
I	J	CrtYB	Tukey	-0.250868	0.523048	-0.479628	1
I	K	CrtYB	Tukey	-0.859726	0.523048	-1.64368	0.998498
I	L	CrtYB	Tukey	-0.759139	0.523048	-1.45137	0.999828
I	M	CrtYB	Tukey	-1.74978	0.523048	-3.34535	0.229994
I	N	CrtYB	Tukey	-0.871493	0.523048	-1.66618	0.998131
I	O	CrtYB	Tukey	-0.552499	0.523048	-1.05631	1
I	P	CrtYB	Tukey	-0.514844	0.523048	-0.984315	1
I	Q	CrtYB	Tukey	-1.04119	0.523048	-1.99061	0.977086
I	R	CrtYB	Tukey	-0.81645	0.523048	-1.56095	0.999366
I	S	CrtYB	Tukey	-0.959318	0.523048	-1.83409	0.992147
I	T	CrtYB	Tukey	-1.08206	0.523048	-2.06876	0.963944
I	U	CrtYB	Tukey	-0.375323	0.523048	-0.717568	1
I	V	CrtYB	Tukey	-0.325137	0.523048	-0.621621	1
I	W	CrtYB	Tukey	-0.0554821	0.523048	-0.106075	1
I	X	CrtYB	Tukey	0.412437	0.523048	0.788526	1
I	Y	CrtYB	Tukey	-0.0639946	0.523048	-0.122349	1
I	Z	CrtYB	Tukey	-0.401865	0.523048	-0.768313	1
J	K	CrtYB	Tukey	-0.608857	0.523048	-1.16406	0.999998
J	L	CrtYB	Tukey	-0.50827	0.523048	-0.971746	1
J	M	CrtYB	Tukey	-1.49891	0.523048	-2.86572	0.534534
J	N	CrtYB	Tukey	-0.620624	0.523048	-1.18655	0.999997
J	O	CrtYB	Tukey	-0.30163	0.523048	-0.576678	1
J	P	CrtYB	Tukey	-0.263976	0.523048	-0.504687	1
J	Q	CrtYB	Tukey	-0.790317	0.523048	-1.51098	0.999642
J	R	CrtYB	Tukey	-0.565581	0.523048	-1.08132	1
J	S	CrtYB	Tukey	-0.708449	0.523048	-1.35446	0.999954
J	T	CrtYB	Tukey	-0.83119	0.523048	-1.58913	0.999141
J	U	CrtYB	Tukey	-0.124454	0.523048	-0.23794	1
J	V	CrtYB	Tukey	-0.074269	0.523048	-0.141993	1
J	W	CrtYB	Tukey	0.195386	0.523048	0.373553	1
J	X	CrtYB	Tukey	0.663305	0.523048	1.26815	0.999988
J	Y	CrtYB	Tukey	0.186874	0.523048	0.357279	1
J	Z	CrtYB	Tukey	-0.150996	0.523048	-0.288686	1
K	L	CrtYB	Tukey	0.100587	0.523048	0.19231	1
K	M	CrtYB	Tukey	-0.890054	0.523048	-1.70167	0.997397
K	N	CrtYB	Tukey	-0.0117669	0.523048	-0.0224967	1
K	O	CrtYB	Tukey	0.307227	0.523048	0.587379	1
K	P	CrtYB	Tukey	0.344882	0.523048	0.659369	1
K	Q	CrtYB	Tukey	-0.181459	0.523048	-0.346927	1
K	R	CrtYB	Tukey	0.0432759	0.523048	0.082738	1
K	S	CrtYB	Tukey	-0.099592	0.523048	-0.190407	1
K	T	CrtYB	Tukey	-0.222333	0.523048	-0.425072	1
K	U	CrtYB	Tukey	0.484403	0.523048	0.926116	1
K	V	CrtYB	Tukey	0.534588	0.523048	1.02206	1
K	W	CrtYB	Tukey	0.804244	0.523048	1.53761	0.999512
K	X	CrtYB	Tukey	1.27216	0.523048	2.43221	0.82998
K	Y	CrtYB	Tukey	0.795731	0.523048	1.52133	0.999596
K	Z	CrtYB	Tukey	0.457861	0.523048	0.875371	1
L	M	CrtYB	Tukey	-0.990641	0.523048	-1.89398	0.98784
L	N	CrtYB	Tukey	-0.112354	0.523048	-0.214806	1
L	O	CrtYB	Tukey	0.20664	0.523048	0.395069	1
L	P	CrtYB	Tukey	0.244295	0.523048	0.467059	1
L	Q	CrtYB	Tukey	-0.282047	0.523048	-0.539237	1
L	R	CrtYB	Tukey	-0.0573113	0.523048	-0.109572	1
L	S	CrtYB	Tukey	-0.200179	0.523048	-0.382717	1
L	T	CrtYB	Tukey	-0.32292	0.523048	-0.617381	1
L	U	CrtYB	Tukey	0.383816	0.523048	0.733806	1
L	V	CrtYB	Tukey	0.434001	0.523048	0.829754	1
L	W	CrtYB	Tukey	0.703657	0.523048	1.3453	0.99996
L	X	CrtYB	Tukey	1.17158	0.523048	2.2399	0.917058
L	Y	CrtYB	Tukey	0.695144	0.523048	1.32902	0.999969
L	Z	CrtYB	Tukey	0.357274	0.523048	0.683061	1
M	N	CrtYB	Tukey	0.878287	0.523048	1.67917	0.997886
M	O	CrtYB	Tukey	1.19728	0.523048	2.28905	0.898347
M	P	CrtYB	Tukey	1.23494	0.523048	2.36104	0.866508
M	Q	CrtYB	Tukey	0.708594	0.523048	1.35474	0.999954
M	R	CrtYB	Tukey	0.933329	0.523048	1.7844	0.994689
M	S	CrtYB	Tukey	0.790462	0.523048	1.51126	0.999641
M	T	CrtYB	Tukey	0.667721	0.523048	1.27659	0.999986
M	U	CrtYB	Tukey	1.37446	0.523048	2.62778	0.707552
M	V	CrtYB	Tukey	1.42464	0.523048	2.72373	0.639228
M	W	CrtYB	Tukey	1.6943	0.523048	3.23928	0.285527
M	X	CrtYB	Tukey	2.16222	0.523048	4.13388	0.0302293
M	Y	CrtYB	Tukey	1.68578	0.523048	3.223	0.294744
M	Z	CrtYB	Tukey	1.34791	0.523048	2.57704	0.741926
N	O	CrtYB	Tukey	0.318994	0.523048	0.609875	1
N	P	CrtYB	Tukey	0.356649	0.523048	0.681866	1
N	Q	CrtYB	Tukey	-0.169693	0.523048	-0.32443	1
N	R	CrtYB	Tukey	0.0550428	0.523048	0.105235	1
N	S	CrtYB	Tukey	-0.0878251	0.523048	-0.16791	1
N	T	CrtYB	Tukey	-0.210566	0.523048	-0.402575	1
N	U	CrtYB	Tukey	0.49617	0.523048	0.948613	1
N	V	CrtYB	Tukey	0.546355	0.523048	1.04456	1
N	W	CrtYB	Tukey	0.816011	0.523048	1.56011	0.999372
N	X	CrtYB	Tukey	1.28393	0.523048	2.45471	0.817442
N	Y	CrtYB	Tukey	0.807498	0.523048	1.54383	0.999477
N	Z	CrtYB	Tukey	0.469628	0.523048	0.897867	1
O	P	CrtYB	Tukey	0.0376546	0.523048	0.0719906	1
O	Q	CrtYB	Tukey	-0.488687	0.523048	-0.934305	1
O	R	CrtYB	Tukey	-0.263951	0.523048	-0.504641	1
O	S	CrtYB	Tukey	-0.406819	0.523048	-0.777785	1
O	T	CrtYB	Tukey	-0.52956	0.523048	-1.01245	1
O	U	CrtYB	Tukey	0.177176	0.523048	0.338737	1
O	V	CrtYB	Tukey	0.227361	0.523048	0.434685	1
O	W	CrtYB	Tukey	0.497016	0.523048	0.950231	1
O	X	CrtYB	Tukey	0.964936	0.523048	1.84483	0.991484
O	Y	CrtYB	Tukey	0.488504	0.523048	0.933956	1
O	Z	CrtYB	Tukey	0.150634	0.523048	0.287992	1
P	Q	CrtYB	Tukey	-0.526341	0.523048	-1.0063	1
P	R	CrtYB	Tukey	-0.301606	0.523048	-0.576631	1
P	S	CrtYB	Tukey	-0.444474	0.523048	-0.849776	1
P	T	CrtYB	Tukey	-0.567215	0.523048	-1.08444	1
P	U	CrtYB	Tukey	0.139521	0.523048	0.266747	1
P	V	CrtYB	Tukey	0.189707	0.523048	0.362694	1
P	W	CrtYB	Tukey	0.459362	0.523048	0.87824	1
P	X	CrtYB	Tukey	0.927281	0.523048	1.77284	0.99517
P	Y	CrtYB	Tukey	0.450849	0.523048	0.861965	1
P	Z	CrtYB	Tukey	0.112979	0.523048	0.216001	1
Q	R	CrtYB	Tukey	0.224735	0.523048	0.429665	1
Q	S	CrtYB	Tukey	0.0818674	0.523048	0.15652	1
Q	T	CrtYB	Tukey	-0.0408735	0.523048	-0.0781449	1
Q	U	CrtYB	Tukey	0.665863	0.523048	1.27304	0.999987
Q	V	CrtYB	Tukey	0.716048	0.523048	1.36899	0.999944
Q	W	CrtYB	Tukey	0.985703	0.523048	1.88454	0.988623
Q	X	CrtYB	Tukey	1.45362	0.523048	2.77914	0.598553
Q	Y	CrtYB	Tukey	0.977191	0.523048	1.86826	0.989877
Q	Z	CrtYB	Tukey	0.63932	0.523048	1.2223	0.999994
R	S	CrtYB	Tukey	-0.142868	0.523048	-0.273145	1
R	T	CrtYB	Tukey	-0.265609	0.523048	-0.50781	1
R	U	CrtYB	Tukey	0.441127	0.523048	0.843378	1
R	V	CrtYB	Tukey	0.491312	0.523048	0.939326	1
R	W	CrtYB	Tukey	0.760968	0.523048	1.45487	0.99982
R	X	CrtYB	Tukey	1.22889	0.523048	2.34947	0.871975
R	Y	CrtYB	Tukey	0.752455	0.523048	1.4386	0.999854
R	Z	CrtYB	Tukey	0.414585	0.523048	0.792633	1
S	T	CrtYB	Tukey	-0.122741	0.523048	-0.234665	1
S	U	CrtYB	Tukey	0.583995	0.523048	1.11652	0.999999
S	V	CrtYB	Tukey	0.63418	0.523048	1.21247	0.999995
S	W	CrtYB	Tukey	0.903836	0.523048	1.72802	0.996705
S	X	CrtYB	Tukey	1.37175	0.523048	2.62262	0.711117
S	Y	CrtYB	Tukey	0.895323	0.523048	1.71174	0.997149
S	Z	CrtYB	Tukey	0.557453	0.523048	1.06578	1
T	U	CrtYB	Tukey	0.706736	0.523048	1.35119	0.999956
T	V	CrtYB	Tukey	0.756921	0.523048	1.44714	0.999837
T	W	CrtYB	Tukey	1.02658	0.523048	1.96268	0.980755
T	X	CrtYB	Tukey	1.4945	0.523048	2.85728	0.540761
T	Y	CrtYB	Tukey	1.01806	0.523048	1.94641	0.98267
T	Z	CrtYB	Tukey	0.680194	0.523048	1.30044	0.99998
U	V	CrtYB	Tukey	0.0501852	0.523048	0.0959476	1
U	W	CrtYB	Tukey	0.319841	0.523048	0.611494	1
U	X	CrtYB	Tukey	0.78776	0.523048	1.50609	0.999662
U	Y	CrtYB	Tukey	0.311328	0.523048	0.595219	1
U	Z	CrtYB	Tukey	-0.0265422	0.523048	-0.0507453	1
V	W	CrtYB	Tukey	0.269655	0.523048	0.515546	1
V	X	CrtYB	Tukey	0.737574	0.523048	1.41015	0.9999
V	Y	CrtYB	Tukey	0.261143	0.523048	0.499271	1
V	Z	CrtYB	Tukey	-0.0767274	0.523048	-0.146693	1
W	X	CrtYB	Tukey	0.467919	0.523048	0.894601	1
W	Y	CrtYB	Tukey	-0.0085125	0.523048	-0.0162748	1
W	Z	CrtYB	Tukey	-0.346383	0.523048	-0.662239	1
X	Y	CrtYB	Tukey	-0.476432	0.523048	-0.910875	1
X	Z	CrtYB	Tukey	-0.814302	0.523048	-1.55684	0.999395
Y	Z	CrtYB	Tukey	-0.33787	0.523048	-0.645964	1
control	A	CrtW	Dunnettx	0.711096	0.468255	1.51861	0.999678
control	A*	CrtW	Dunnettx	2.73612	0.468255	5.84322	4.60117e-05
control	B	CrtW	Dunnettx	0.441764	0.468255	0.943426	1
control	B*	CrtW	Dunnettx	1.39588	0.468255	2.98102	0.447613
control	C	CrtW	Dunnettx	0.61091	0.468255	1.30465	0.999983
control	C*	CrtW	Dunnettx	0.510808	0.468255	1.09088	1
control	D	CrtW	Dunnettx	0.940834	0.468255	2.00923	0.976341
control	D*	CrtW	Dunnettx	0.93836	0.468255	2.00395	0.977099
control	E	CrtW	Dunnettx	-0.154117	0.468255	-0.32913	1
control	F	CrtW	Dunnettx	0.207148	0.468255	0.442383	1
control	G	CrtW	Dunnettx	-0.468111	0.468255	-0.999693	1
control	H	CrtW	Dunnettx	0.0122802	0.468255	0.0262254	1
control	I	CrtW	Dunnettx	0.695629	0.468255	1.48558	0.999785
control	J	CrtW	Dunnettx	0.00962921	0.468255	0.020564	1
control	K	CrtW	Dunnettx	-0.00475527	0.468255	-0.0101553	1
control	L	CrtW	Dunnettx	0.716584	0.468255	1.53033	0.99963
control	M	CrtW	Dunnettx	0.770898	0.468255	1.64632	0.998687
control	N	CrtW	Dunnettx	0.722972	0.468255	1.54397	0.999566
control	yREF	CrtW	Dunnettx	1.36095	0.468255	2.90642	0.502597
control	O	CrtW	Dunnettx	5.40845	0.468255	11.5502	2.50213e-11
control	P	CrtW	Dunnettx	0.592125	0.468255	1.26453	0.999991
control	Q	CrtW	Dunnettx	0.652996	0.468255	1.39453	0.999936
control	R	CrtW	Dunnettx	0.495683	0.468255	1.05857	1
control	S	CrtW	Dunnettx	0.0416406	0.468255	0.0889271	1
control	T	CrtW	Dunnettx	-0.217906	0.468255	-0.465357	1
control	U	CrtW	Dunnettx	1.00679	0.468255	2.15008	0.948116
control	V	CrtW	Dunnettx	0.367805	0.468255	0.78548	1
control	W	CrtW	Dunnettx	-0.268169	0.468255	-0.572698	1
control	X	CrtW	Dunnettx	0.155171	0.468255	0.331381	1
control	Y	CrtW	Dunnettx	4.9813	0.468255	10.638	2.51671e-11
control	Z	CrtW	Dunnettx	0.123291	0.468255	0.2633	1
B	A	CrtW	Tukey	0.269332	0.62256	0.43262	1
B	A*	CrtW	Tukey	2.29435	0.62256	3.68535	0.104173
B	B*	CrtW	Tukey	0.954112	0.62256	1.53256	0.99954
B	C	CrtW	Tukey	0.169145	0.62256	0.271693	1
B	C*	CrtW	Tukey	0.0690438	0.62256	0.110903	1
B	D	CrtW	Tukey	0.49907	0.62256	0.801641	1
B	D*	CrtW	Tukey	0.496596	0.62256	0.797667	1
B	E	CrtW	Tukey	-0.595881	0.62256	-0.957146	1
B	F	CrtW	Tukey	-0.234616	0.62256	-0.376857	1
B	G	CrtW	Tukey	-0.909876	0.62256	-1.46151	0.999804
B	H	CrtW	Tukey	-0.429484	0.62256	-0.689867	1
B	I	CrtW	Tukey	0.253865	0.62256	0.407775	1
B	J	CrtW	Tukey	-0.432135	0.62256	-0.694126	1
B	K	CrtW	Tukey	-0.44652	0.62256	-0.717231	1
B	L	CrtW	Tukey	0.27482	0.62256	0.441435	1
B	M	CrtW	Tukey	0.329134	0.62256	0.528678	1
B	N	CrtW	Tukey	0.281208	0.62256	0.451695	1
B	O	CrtW	Tukey	4.96669	0.62256	7.97784	1.69048e-08
B	P	CrtW	Tukey	0.150361	0.62256	0.24152	1
B	Q	CrtW	Tukey	0.211232	0.62256	0.339295	1
B	R	CrtW	Tukey	0.0539188	0.62256	0.0866082	1
B	S	CrtW	Tukey	-0.400124	0.62256	-0.642707	1
B	T	CrtW	Tukey	-0.65967	0.62256	-1.05961	1
B	U	CrtW	Tukey	0.565021	0.62256	0.907577	1
B	V	CrtW	Tukey	-0.0739594	0.62256	-0.118799	1
B	W	CrtW	Tukey	-0.709933	0.62256	-1.14034	0.999999
B	X	CrtW	Tukey	-0.286594	0.62256	-0.460347	1
B	Y	CrtW	Tukey	4.53953	0.62256	7.29171	2.6889e-07
B	Z	CrtW	Tukey	-0.318473	0.62256	-0.511553	1
A	A*	CrtW	Tukey	2.02502	0.62256	3.25273	0.278045
A	B*	CrtW	Tukey	0.68478	0.62256	1.09994	0.999999
A	C	CrtW	Tukey	-0.100187	0.62256	-0.160927	1
A	C*	CrtW	Tukey	-0.200288	0.62256	-0.321717	1
A	D	CrtW	Tukey	0.229738	0.62256	0.369021	1
A	D*	CrtW	Tukey	0.227264	0.62256	0.365047	1
A	E	CrtW	Tukey	-0.865213	0.62256	-1.38977	0.999924
A	F	CrtW	Tukey	-0.503948	0.62256	-0.809476	1
A	G	CrtW	Tukey	-1.17921	0.62256	-1.89413	0.987827
A	H	CrtW	Tukey	-0.698816	0.62256	-1.12249	0.999999
A	I	CrtW	Tukey	-0.0154674	0.62256	-0.0248448	1
A	J	CrtW	Tukey	-0.701467	0.62256	-1.12675	0.999999
A	K	CrtW	Tukey	-0.715852	0.62256	-1.14985	0.999999
A	L	CrtW	Tukey	0.00548781	0.62256	0.00881491	1
A	M	CrtW	Tukey	0.0598018	0.62256	0.0960579	1
A	N	CrtW	Tukey	0.0118757	0.62256	0.0190756	1
A	O	CrtW	Tukey	4.69736	0.62256	7.54522	9.68894e-08
A	P	CrtW	Tukey	-0.118971	0.62256	-0.1911	1
A	Q	CrtW	Tukey	-0.0581	0.62256	-0.0933243	1
A	R	CrtW	Tukey	-0.215413	0.62256	-0.346012	1
A	S	CrtW	Tukey	-0.669456	0.62256	-1.07533	1
A	T	CrtW	Tukey	-0.929002	0.62256	-1.49223	0.999714
A	U	CrtW	Tukey	0.29569	0.62256	0.474957	1
A	V	CrtW	Tukey	-0.343291	0.62256	-0.551418	1
A	W	CrtW	Tukey	-0.979265	0.62256	-1.57296	0.999277
A	X	CrtW	Tukey	-0.555926	0.62256	-0.892966	1
A	Y	CrtW	Tukey	4.2702	0.62256	6.8591	1.52055e-06
A	Z	CrtW	Tukey	-0.587805	0.62256	-0.944173	1
A*	B*	CrtW	Tukey	-1.34024	0.62256	-2.15279	0.944315
A*	C	CrtW	Tukey	-2.12521	0.62256	-3.41366	0.198466
A*	C*	CrtW	Tukey	-2.22531	0.62256	-3.57445	0.136985
A*	D	CrtW	Tukey	-1.79528	0.62256	-2.88371	0.521299
A*	D*	CrtW	Tukey	-1.79776	0.62256	-2.88768	0.518382
A*	E	CrtW	Tukey	-2.89023	0.62256	-4.6425	0.00608044
A*	F	CrtW	Tukey	-2.52897	0.62256	-4.06221	0.0373032
A*	G	CrtW	Tukey	-3.20423	0.62256	-5.14686	0.00106385
A*	H	CrtW	Tukey	-2.72384	0.62256	-4.37522	0.0144481
A*	I	CrtW	Tukey	-2.04049	0.62256	-3.27757	0.264561
A*	J	CrtW	Tukey	-2.72649	0.62256	-4.37948	0.0142556
A*	K	CrtW	Tukey	-2.74087	0.62256	-4.40258	0.0132518
A*	L	CrtW	Tukey	-2.01953	0.62256	-3.24392	0.282933
A*	M	CrtW	Tukey	-1.96522	0.62256	-3.15667	0.334146
A*	N	CrtW	Tukey	-2.01315	0.62256	-3.23365	0.28869
A*	O	CrtW	Tukey	2.67234	0.62256	4.29249	0.0187013
A*	P	CrtW	Tukey	-2.14399	0.62256	-3.44383	0.185588
A*	Q	CrtW	Tukey	-2.08312	0.62256	-3.34605	0.229653
A*	R	CrtW	Tukey	-2.24043	0.62256	-3.59874	0.129167
A*	S	CrtW	Tukey	-2.69448	0.62256	-4.32806	0.016748
A*	T	CrtW	Tukey	-2.95402	0.62256	-4.74496	0.004313
A*	U	CrtW	Tukey	-1.72933	0.62256	-2.77777	0.59956
A*	V	CrtW	Tukey	-2.36831	0.62256	-3.80415	0.0765256
A*	W	CrtW	Tukey	-3.00429	0.62256	-4.82569	0.00327691
A*	X	CrtW	Tukey	-2.58095	0.62256	-4.1457	0.0291869
A*	Y	CrtW	Tukey	2.24518	0.62256	3.60637	0.126788
A*	Z	CrtW	Tukey	-2.61283	0.62256	-4.1969	0.0250376
B*	C	CrtW	Tukey	-0.784966	0.62256	-1.26087	0.999989
B*	C*	CrtW	Tukey	-0.885068	0.62256	-1.42166	0.999883
B*	D	CrtW	Tukey	-0.455042	0.62256	-0.73092	1
B*	D*	CrtW	Tukey	-0.457516	0.62256	-0.734894	1
B*	E	CrtW	Tukey	-1.54999	0.62256	-2.48971	0.797049
B*	F	CrtW	Tukey	-1.18873	0.62256	-1.90942	0.986466
B*	G	CrtW	Tukey	-1.86399	0.62256	-2.99407	0.441786
B*	H	CrtW	Tukey	-1.3836	0.62256	-2.22243	0.923122
B*	I	CrtW	Tukey	-0.700247	0.62256	-1.12479	0.999999
B*	J	CrtW	Tukey	-1.38625	0.62256	-2.22669	0.921672
B*	K	CrtW	Tukey	-1.40063	0.62256	-2.24979	0.913489
B*	L	CrtW	Tukey	-0.679292	0.62256	-1.09113	1
B*	M	CrtW	Tukey	-0.624978	0.62256	-1.00388	1
B*	N	CrtW	Tukey	-0.672904	0.62256	-1.08087	1
B*	O	CrtW	Tukey	4.01258	0.62256	6.44528	7.8317e-06
B*	P	CrtW	Tukey	-0.803751	0.62256	-1.29104	0.999983
B*	Q	CrtW	Tukey	-0.74288	0.62256	-1.19327	0.999997
B*	R	CrtW	Tukey	-0.900193	0.62256	-1.44595	0.999839
B*	S	CrtW	Tukey	-1.35424	0.62256	-2.17527	0.937985
[truncated: 800 more rows]

## Sheet: strains
Overview of all strains used in this study.
	strain	description	applies to
	BY4741	Auxothropic laboratory strain derrived from s288c (MATa his3Δ1 leu2Δ0 met15Δ0 ura3Δ0). Strain is used as a starting strain for further construction of all other strains reported in this study.	Supplemental Fig. 6-7
	BY4741-mCherry	BY4741 with mCherry expression cassette integrated at YRO2 according to Smukalla et al., 2008. This strain is used as the non-fluorescent control strain and its average BL1-A, YL2-A values are used for calculating normalized yECitrine fluorescence throughout the experiments.	Fig. 1-3, Supplemental Fig. 1-5
	yECitrine-control	BY4741-mCherry with yECitrine integrated at the CAN1 locus under control of the TDH3 promoter and CYC1 terminator. This strain is used as the fluorescent control strain and its average BL1-A, YL2-A values are used for calculating normalized yECitrine fluorescence throughout the experiments.	Fig. 1-3, Supplemental Fig. 1-5
	coreTDH3-yECitrine	BY4741-mCherry with yECitrine integrated at the CAN1 locus under control of the TDH3 core promoter preceeded by a LoxPsym site (5' ATAACTTCGTATATTATATAATATACGAAGTTAT 3'), and the CYC1 terminator.	Fig. 1-2, Supplemental Fig. 1-2
	UPEx-coreTDH3-yECitrine	BY4741-mCherry with yECitrine integrated at the CAN1 locus under control of the TDH3 core promoter preceeded by a LoxPsym-flanked (5' ATAACTTCGTATATTATATAATATACGAAGTTAT 3') UPE, and the CYC1 terminator. Strains were used to test 5' GEM building blocks for the design of GEM.	Fig. 1-2, Supplemental Fig. 1-2
	UPEx-corePGI1-yECitrine	BY4741-mCherry with yECitrine integrated at the CAN1 locus under control of the PGI1 core promoter preceeded by a LoxPsym-flanked (5' ATAACTTCGTATATTATATAATATACGAAGTTAT 3') UPE, and the CYC1 terminator. Strains were used for comparison with UPEx-coreTDH3-yECitrine strains to determine which core promoter to include in the 5' GEM design.	Supplemental Fig. 2
	LoxPsym-TATA-yECitrine	BY4741-mCherry with yECitrine integrated at the CAN1 locus under control of the CYC1 terminator and a promoter (TDH3, TPI1 or PGI1) with one LoxPsym site (5' ATAACTTCGTATATTATATAATATACGAAGTTAT 3') upstream of the promoter sequence and one LoxPsym site upstream of the TATA box.	Fig. 1, Supplemental Fig. 1
	LoxPsym-TSS-yECitrine	BY4741-mCherry with yECitrine integrated at the CAN1 locus under control of the CYC1 terminator and a promoter (TDH3, TPI1 or PGI1) with one LoxPsym site (5' ATAACTTCGTATATTATATAATATACGAAGTTAT 3') upstream of the promoter sequence and one LoxPsym site upstream of the transcription start site.	Fig. 1, Supplemental Fig. 1
	LoxPsym-ATG-yECitrine	BY4741-mCherry with yECitrine integrated at the CAN1 locus under control of the CYC1 terminator and a promoter (TDH3, TPI1 or PGI1) with one LoxPsym site (5' ATAACTTCGTATATTATATAATATACGAAGTTAT 3') upstream of the promoter sequence and one LoxPsym site upstream of the start codon.	Fig. 1, Supplemental Fig. 1
	promoterx-yECitrine	BY4741-mCherry with yECitrine integrated at the CAN1 locus under control of the native S. cerevisiae promoters and the CYC1 terminator.	Fig. 1-2, Supplemental Fig. 1-2
	yECitrine-terminatorx	BY4741-mCherry with yECitrine integrated at the CAN1 locus under control of the TPI1 promoter and native S. cerevisiae terminators.	Fig. 1-2, Supplemental Fig. 3
	UPEx-corex-yECitrine-termCYC1	BY4741-mCherry with yECitrine integrated at the CAN1 locus under control of different UPEs and core promoters and terminator CYC1, to test 5' GEM building blocks for the design of GEM.	Fig. 2, Supplemental Fig. 1-2
	yECitrine-LoxPsym-flanked terminatorx	BY4741-mCherry with yECitrine integrated at the CAN1 locus under control of different LoxPsym flanked terminators and the TDH3 or TPI1 promoter, to test 3' GEM building blocks for the design of GEM.	Fig. 1-2, Supplemental Fig. 3
	GEM-yECitrine-Cre	BY4741-mCherry with yECitrine under control of the 5' and 3' GEM, integrated at the CAN1 locus and plasmid pSH47-Cre-His for expression of Cre upon galactose induction. GEM-yeCitrine-Cre is used as a test strain during GEMbLeR induction experiments for the generation of GEMbLeR variants. Strain is used to assess the capacity of 5' and 3' GEM shuffling for expression diversification of a fluoresce…	Fig. 3, Supplemental Fig. 4-5
	GEM-yECitrine-Control	BY4741-mCherry with yECitrine under control of the 5' and 3' GEM, integrated at the CAN1 locus and plasmid pSH47-Vec-His (empty vector without Cre ORF). GEM-yECitrine-Control is used as a control strain during GEMbLeR induction experiments. Strain is used to compare the capacity of 5' and 3' GEM combined shuffling for expression diversification of a fluorescent reporter yECitrine to the variation…	Fig. 3, Supplemental Fig. 4-5
	5'GEM-yECitrine-Cre	BY4741-mCherry with yECitrine under control of the CYC1 terminator and the upstream 5' GEM module, encoding the UPE-array, integrated at the CAN1 locus and plasmid pSH47-Cre-His for expression of Cre upon galactose induction, used as a test strain during GEMbLeR induction experiments for the generation of GEMbLeR variants. Strain is used to assess the capacity of 5' GEM shuffling for expression d…	Fig. 3, Supplemental Fig. 4-5
	5'GEM-yECitrine-Control	BY4741-mCherry with yECitrine under control of the CYC1 terminator and the upstream 5' GEM module, encoding the UPE-array, integrated at the CAN1 locus and plasmid pSH47-Vec-His (empty vector without Cre ORF), used as a control strain during GEMbLeR induction experiments. Strain is used to compare the capacity of 5' GEM shuffling for expression diversification of a fluorescent reporter yECitrine …	Fig. 3, Supplemental Fig. 4-5
	3'GEM-yECitrine-Cre	BY4741-mCherry with yECitrine under control of the TDH3 or TPI1 promoter and the downstream 3' GEM module, encoding the terminator-array, integrated at the CAN1 locus and plasmid pSH47-Cre-His for expression of Cre upon galactose induction, used as a test strain during GEMbLeR induction experiments for the generation of GEMbLeR variants. Strain is used to assess the capacity of 3' GEM shuffling f…	Fig. 3, Supplemental Fig. 4-5
	3'GEM-yECitrine-Control	BY4741-mCherry with yECitrine under control of the TDH3 or TPI1 promoter and the downstream 3' GEM module, encoding the terminator-array, integrated at the CAN1 locus and plasmid pSH47-Vec-His (empty vector without Cre ORF), used as a control strain during GEMbLeR induction experiments. Strain is used to compare the capacity of 3' GEM shuffling for expression diversification of a fluorescent repo…	Fig. 3, Supplemental Fig. 4-5
	ySTART	BY4741 with 6 heterologous genes (tHMG1, CrtE, CrtI, CrtYB, CrtW and CrtZ) for the astaxanthin biosynthesis pathway controlled by the 5' and 3' GEM modules and integrated at specific genomic loci (Supplemental Table 7).	Fig. 4, Supplemental Fig. 6-7
	ySTART-Cre	ySTART with plasmid pSH47-Cre-His for for expression of Cre upon galactose induction, used as a test strain during GEMbLeR induction experiments for the generation of GEMbLeR variants (strain A-D*). Strain is used to assess the capacity of GEMbLeR for multiplexed expression diversification of the six heterologous astaxanthin biosynthesis pathway genes.	Fig. 4, Supplemental Fig. 6-7
	ySTART-Control	ySTART with plasmid pSH47-Vec-His (empty vector without Cre ORF), used as a control strain during GEMbLeR induction experiments. Strain is used to compare the capacity of GEMbLeR for expression diversification of the six astaxanthin biosynthesis pathway genes to the variation present in a control group with an equal population size.	Fig. 4, Supplemental Fig. 6-7
	yREF	BY4741 with 6 heterologous genes (tHMG1, CrtE, CrtI, CrtYB, CrtW and CrtZ) for the astaxanthin biosynthesis pathway controlled by the native S. cerevisiae promoters and terminators and integrated at specific genomic loci (Supplemental Table 7, Fig. 4 h for specifics on the promoters and terminators used).	Fig. 4, Supplemental Fig. 6
	ySTART-GEM-yECitrine-Cre	ySTART with the 5' and 3' GEM regulating yECitrine expression cassette integrated at a specific genomic locus and pSH47-Cre-His, to test the capacity of GEMbLeR at different loci, in the presence of multiple GEM constructs.	Supplemental Fig. 7a, 9
	ySTART-GEM-yECitrine-Control	ySTART with the 5' and 3' GEM regulating yECitrine expression cassette integrated at a specific genomic locus and pSH47-Vec-His, to compare the capacity of GEMbLeR for expression diversification of a fluorescent reporter yECitrine to the variation present in a control group with an equal population size.	Supplemental Fig. 7a, 9
	GEMbLeR variant A	GEMbLeR variant used for follow-up analysis (LC-MS and qPCR), obtained after 2h inductive growth of ySTART-Cre.	Fig. 4, Supplemental Fig. 7 b-e, 8
	GEMbLeR variant A*	GEMbLeR variant used for follow-up analysis (LC-MS and qPCR), obtained after 2h inductive growth of ySTART-Cre.	Fig. 4, Supplemental Fig. 7 b-e, 8
	GEMbLeR variant B	GEMbLeR variant used for follow-up analysis (LC-MS and qPCR), obtained after 2h inductive growth of ySTART-Cre.	Fig. 4, Supplemental Fig. 7 b-e, 8
	GEMbLeR variant B*	GEMbLeR variant used for follow-up analysis (LC-MS and qPCR), obtained after 2h inductive growth of ySTART-Cre.	Fig. 4, Supplemental Fig. 7 b-e, 8
	GEMbLeR variant C	GEMbLeR variant used for follow-up analysis (LC-MS and qPCR), obtained after 2h inductive growth of ySTART-Cre.	Fig. 4, Supplemental Fig. 7 b-e, 8
	GEMbLeR variant C*	GEMbLeR variant used for follow-up analysis (LC-MS and qPCR), obtained after 2h inductive growth of ySTART-Cre.	Fig. 4, Supplemental Fig. 7 b-e, 8
	GEMbLeR variant D	GEMbLeR variant used for follow-up analysis (LC-MS and qPCR), obtained after 2h inductive growth of ySTART-Cre.	Fig. 4, Supplemental Fig. 7 b-e, 8
	GEMbLeR variant D*	GEMbLeR variant used for follow-up analysis (LC-MS and qPCR), obtained after 2h inductive growth of ySTART-Cre.	Fig. 4, Supplemental Fig. 7 b-e, 8
	GEMbLeR variant E	GEMbLeR variant used for follow-up analysis (LC-MS and qPCR), obtained after 2h inductive growth of ySTART-Cre.	Fig. 4, Supplemental Fig. 7 b-e, 8
	GEMbLeR variant F	GEMbLeR variant used for follow-up analysis (LC-MS and qPCR), obtained after 2h inductive growth of ySTART-Cre.	Fig. 4, Supplemental Fig. 7 b-e, 8
	GEMbLeR variant G	GEMbLeR variant used for follow-up analysis (LC-MS and qPCR), obtained after 2h inductive growth of ySTART-Cre.	Fig. 4, Supplemental Fig. 7 b-e, 8
	GEMbLeR variant H	GEMbLeR variant used for follow-up analysis (LC-MS and qPCR), obtained after 2h inductive growth of ySTART-Cre.	Fig. 4, Supplemental Fig. 7 b-e, 8
	GEMbLeR variant I	GEMbLeR variant used for follow-up analysis (LC-MS and qPCR), obtained after 2h inductive growth of ySTART-Cre.	Fig. 4, Supplemental Fig. 7 b-e, 8
	GEMbLeR variant J	GEMbLeR variant used for follow-up analysis (LC-MS and qPCR), obtained after 2h inductive growth of ySTART-Cre.	Fig. 4, Supplemental Fig. 7 b-e, 8
	GEMbLeR variant K	GEMbLeR variant used for follow-up analysis (LC-MS and qPCR), obtained after 2h inductive growth of ySTART-Cre.	Fig. 4, Supplemental Fig. 7 b-e, 8
	GEMbLeR variant L	GEMbLeR variant used for follow-up analysis (LC-MS and qPCR), obtained after 2h inductive growth of ySTART-Cre.	Fig. 4, Supplemental Fig. 7 b-e, 8
	GEMbLeR variant M	GEMbLeR variant used for follow-up analysis (LC-MS and qPCR), obtained after 2h inductive growth of ySTART-Cre.	Fig. 4, Supplemental Fig. 7 b-e, 8
	GEMbLeR variant N	GEMbLeR variant used for follow-up analysis (LC-MS and qPCR), obtained after 2h inductive growth of ySTART-Cre.	Fig. 4, Supplemental Fig. 7 b-e, 8
	GEMbLeR variant O	GEMbLeR variant used for follow-up analysis (LC-MS and qPCR), obtained after 2h inductive growth of ySTART-Cre.	Fig. 4, Supplemental Fig. 7 b-e, 8
	GEMbLeR variant P	GEMbLeR variant used for follow-up analysis (LC-MS and qPCR), obtained after 2h inductive growth of ySTART-Cre.	Fig. 4, Supplemental Fig. 7 b-e, 8
	GEMbLeR variant Q	GEMbLeR variant used for follow-up analysis (LC-MS and qPCR), obtained after 2h inductive growth of ySTART-Cre.	Fig. 4, Supplemental Fig. 7 b-e, 8
	GEMbLeR variant R	GEMbLeR variant used for follow-up analysis (LC-MS and qPCR), obtained after 2h inductive growth of ySTART-Cre.	Fig. 4, Supplemental Fig. 7 b-e, 8
	GEMbLeR variant S	GEMbLeR variant used for follow-up analysis (LC-MS and qPCR), obtained after 2h inductive growth of ySTART-Cre.	Fig. 4, Supplemental Fig. 7 b-e, 8
	GEMbLeR variant T	GEMbLeR variant used for follow-up analysis (LC-MS and qPCR), obtained after 2h inductive growth of ySTART-Cre.	Fig. 4, Supplemental Fig. 7 b-e, 8
	GEMbLeR variant U	GEMbLeR variant used for follow-up analysis (LC-MS and qPCR), obtained after 2h inductive growth of ySTART-Cre.	Fig. 4, Supplemental Fig. 7 b-e, 8
	GEMbLeR variant V	GEMbLeR variant used for follow-up analysis (LC-MS and qPCR), obtained after 2h inductive growth of ySTART-Cre.	Fig. 4, Supplemental Fig. 7 b-e, 8
	GEMbLeR variant W	GEMbLeR variant used for follow-up analysis (LC-MS and qPCR), obtained after 2h inductive growth of ySTART-Cre.	Fig. 4, Supplemental Fig. 7 b-e, 8
	GEMbLeR variant X	GEMbLeR variant used for follow-up analysis (LC-MS and qPCR), obtained after 2h inductive growth of ySTART-Cre.	Fig. 4, Supplemental Fig. 7 b-e, 8
	GEMbLeR variant Y	GEMbLeR variant used for follow-up analysis (LC-MS and qPCR), obtained after 2h inductive growth of ySTART-Cre.	Fig. 4, Supplemental Fig. 7 b-e, 8
	GEMbLeR variant Z	GEMbLeR variant used for follow-up analysis (LC-MS and qPCR), obtained after 2h inductive growth of ySTART-Cre.	Fig. 4, Supplemental Fig. 7 b-e, 8
	GEMbLeR control 1	Control strain used for follow-up analysis (LC-MS and qPCR), obtained after 2h inductive growth of ySTART-Control.	Fig. 4, Supplemental Fig. 7 b-e, 8
	GEMbLeR control 2	Control strain used for follow-up analysis (LC-MS and qPCR), obtained after 2h inductive growth of ySTART-Control.	Fig. 4, Supplemental Fig. 7 b-e
	GEMbLeR control 3	Control strain used for follow-up analysis (LC-MS and qPCR), obtained after 2h inductive growth of ySTART-Control.	Fig. 4, Supplemental Fig. 7 b-e
	GEMbLeR control 4	Control strain used for follow-up analysis (LC-MS and qPCR), obtained after 2h inductive growth of ySTART-Control.	Fig. 4, Supplemental Fig. 7 b-e
	GEMbLeR control 5	Control strain used for follow-up analysis (LC-MS and qPCR), obtained after 2h inductive growth of ySTART-Control.	Fig. 4, Supplemental Fig. 7 b-e
	GEMbLeR control 6	Control strain used for follow-up analysis (LC-MS and qPCR), obtained after 2h inductive growth of ySTART-Control.	Fig. 4, Supplemental Fig. 7 b-e
	GEMbLeR control 7	Control strain used for follow-up analysis (LC-MS and qPCR), obtained after 2h inductive growth of ySTART-Control.	Fig. 4, Supplemental Fig. 7 b-e
	GEMbLeR control 8	Control strain used for follow-up analysis (LC-MS and qPCR), obtained after 2h inductive growth of ySTART-Control.	Fig. 4, Supplemental Fig. 7 b-e
	GEMbLeR control 9	Control strain used for follow-up analysis (LC-MS and qPCR), obtained after 2h inductive growth of ySTART-Control.	Fig. 4, Supplemental Fig. 7 b-e
	GEMbLeR control 10	Control strain used for follow-up analysis (LC-MS and qPCR), obtained after 2h inductive growth of ySTART-Control.	Fig. 4, Supplemental Fig. 7 b-e

[truncated: 4 more sheets: oligo's, constructs, LoxPsym, nanopore]
