# Supplementary material for: Combinatorial optimization of gene expression through recombinase-mediated promoter and terminator shuffling in yeast
Source: Nat Commun. 2024 Feb 7;15:1112. doi: 10.1038/s41467-024-44997-7 (PMC10850122; doi:10.1038/s41467-024-44997-7)
Supplement: Supplementary file 6 — Source Data [file 41467_2024_44997_MOESM6_ESM.xlsx]

## Sheet: Fig 1 d
construct	CT	Ct standard deviation	fluorescence	fluorescence standard deviation
pTDH3	-7.03299	0.625115	114.097	3.18654
TATA	-6.96718	0.590038	92.4035	2.11736
TSS	-7.54338	0.175236	45.1	4.53
ATG	-6.67324	0.728009	0.9	0.05
core	-2.33631	0.321071	1.31722	0.0296346

## Sheet: Fig 1 f
construct	CT	Ct standard deviation	fluorescence	fluorescence standard deviation
tCYC	-6.46509	0.178684	40.8481	1.92047
tCYC-LOX	-6.04416	0.356824	38.1486	1.31172
tHIS	-6.60729	0.487915	52.3316	1.48121
tHIS-LOX	-6.98299	0.36634	46.2402	0.161093

## Sheet: Fig 2 a
promoter	group	fluorescence
ADH1	hybrid	0.955333
ADH1	hybrid	0.979932
ADH1	hybrid	0.940017
RPL18B	hybrid	1.15378
RPL18B	hybrid	0.814395
RPL18B	hybrid	1.03246
CYC1	hybrid	1.62893
CYC1	hybrid	1.53872
CYC1	hybrid	1.6475
RNR2	hybrid	1.49713
RNR2	hybrid	1.66156
RNR2	hybrid	1.72869
ALD6	hybrid	2.67295
ALD6	hybrid	2.56279
ALD6	hybrid	2.8143
RPL10	hybrid	5.56782
RPL10	hybrid	5.45352
RPL10	hybrid	5.49897
RPL13B	hybrid	7.70521
RPL13B	hybrid	8.13773
RPL13B	hybrid	7.80424
ENO2	hybrid	10.697
ENO2	hybrid	8.43263
ENO2	hybrid	8.1566
CCW12	hybrid	57.3279
CCW12	hybrid	37.9232
CCW12	hybrid	35.2342
PGK1	hybrid	45.7213
PGK1	hybrid	44.7704
PGK1	hybrid	44.7679
TPI1	hybrid	49.1621
TPI1	hybrid	51.3998
TPI1	hybrid	51.9141
PGI1	hybrid	82.095
PGI1	hybrid	82.535
PGI1	hybrid	70.4471
TDH3	hybrid	95.3605
TDH3	hybrid	91.3335
TDH3	hybrid	90.5164
ADH1	native	52.3856
ADH1	native	55.5104
ADH1	native	52.0028
RPL18B	native	12.9171
RPL18B	native	12.5683
RPL18B	native	12.7903
CYC1	native	3.51162
CYC1	native	3.41853
CYC1	native	3.36252
RNR2	native	2.52136
RNR2	native	2.25467
RNR2	native	2.48096
ALD6	native	28.1675
ALD6	native	26.4161
ALD6	native	30.2338
RPL10	native	42.3334
RPL10	native	41.533
RPL10	native	40.3873
RPL13B	native	9.33166
RPL13B	native	9.09858
RPL13B	native	9.81643
ENO2	native	48.4528
ENO2	native	47.4262
ENO2	native	48.8738
CCW12	native	99.6081
CCW12	native	105.186
CCW12	native	103.665
PGK1	native	60.9329
PGK1	native	74.2399
PGK1	native	63.7978
TPI1	native	40.1329
TPI1	native	40.656
TPI1	native	40.5775
PGI1	native	6.68054
PGI1	native	6.66636
PGI1	native	6.31897
TDH3	native	110.5
TDH3	native	113.544
TDH3	native	118.247

## Sheet: Fig 2 b
Promoter	SC 30	SC 37	SC 12	SC Anaerobic	YPD 30	YPD Anaerobic	SC galactose	SC glycerol	WORT	MUST	MOLASSES
core	-0.71339	-0.792487	-0.863094	-0.735617	-0.774219	-0.754824	-0.774464	-0.661397	-0.772026	-0.637549	-0.565926
ADH1	-0.715812	-0.814785	-0.864583	-0.738215	-0.785619	-0.767172	-0.766795	-0.664031	-0.773863	-0.635947	-0.577444
RPL18b	-0.730776	-0.845832	-0.876685	-0.747864	-0.795439	-0.783168	-0.780017	-0.669813	-0.783662	-0.66066	-0.594242
CYC1	-0.694707	-0.770103	-0.838209	-0.720772	-0.753788	-0.734618	-0.720781	-0.656926	-0.732218	-0.629311	-0.528011
RNR2	-0.714601	-0.7906	-0.832042	-0.733019	-0.778169	-0.736583	-0.602308	0.209747	-0.764064	-0.639951	-0.486257
ALD6	-0.646961	-0.699176	-0.371998	-0.67661	-0.691593	-0.630782	-0.561848	-0.591813	-0.64709	-0.570504	-0.519132
RPL10	-0.436258	-0.53168	-0.635093	-0.590697	-0.285349	-0.403186	-0.663131	-0.61705	-0.0711606	-0.52062	-0.444983
RPL13b	-0.411348	-0.31041	-0.430913	-0.531504	-0.260967	-0.368387	-0.535139	-0.43476	-0.220961	-0.373945	-0.427705
ENO2	-0.592532	-0.479991	-0.451002	-0.491749	-0.528372	-0.562769	-0.701316	-0.626703	-0.65658	-0.641553	-0.587522
CCW12	0.0690229	0.399837	0.853264	0.458609	0.444343	-0.0413924	0.918232	-0.526986	-0.0772786	-0.646702	-0.656633
PGK1	0.435097	0.801343	0.945601	0.53044	0.250478	0.918614	0.425337	0.142307	0.45063	0.854489	0.258118
TPI1	0.858925	0.906404	0.477051	0.763871	0.631212	0.662112	0.696132	0.779587	0.696214	0.922907	0.516321
PGI1	1.85172	1.55135	1.88738	2.0162	2.00921	2.00047	2.11252	1.58574	2.13494	2.27067	2.11162
TDH3	2.44162	2.37613	2.00032	2.19693	2.31827	2.20169	1.95358	2.7321	2.21712	1.90867	2.5018

## Sheet: Fig 2 c
construct	CT	Ct standard deviation	fluorescence	fluorescence standard deviation
pTDH3	-7.03299	0.625115	114.097	3.18654
pTDHup	-6.96718	0.590038	92.4035	2.11736
pPGIup	-6.81323	0.444579	78.359	5.59744
pTPIup	-5.688	0.118966	50.8253	1.19469
pCCWup	-4.56066	1.61244	43.4951	9.84267
pALDup	-3.92386	0.566708	2.68334	0.102941
pRPLup	-4.83168	0.153431	7.88239	0.185022
core	-2.33631	0.321071	1.31722	0.0296346

## Sheet: Fig 2 d
Terminator	group	fluorescence
ACS2	hybrid	15.8692
ACS2	hybrid	16.0599
ACS2	hybrid	15.4412
GRE3	hybrid	24.4921
GRE3	hybrid	25.9893
GRE3	hybrid	26.0042
TPS1	hybrid	29.58
TPS1	hybrid	27.9957
TPS1	hybrid	22.8388
VPS13	hybrid	27.8278
VPS13	hybrid	26.6226
VPS13	hybrid	27.0984
IDP1	hybrid	28.8185
IDP1	hybrid	28.2917
IDP1	hybrid	28.7135
ACS1	hybrid	29.7046
ACS1	hybrid	31.8191
ACS1	hybrid	32.642
SPG5	hybrid	33.1462
SPG5	hybrid	33.0502
SPG5	hybrid	33.899
TPI1	hybrid	37.9558
TPI1	hybrid	36.1349
TPI1	hybrid	32.3673
CYC1	hybrid	36.3192
CYC1	hybrid	39.3296
CYC1	hybrid	38.797
HIS5	hybrid	46.2832
HIS5	hybrid	46.0249
HIS5	hybrid	46.4124
ACS2	native	14.1026
ACS2	native	13.6782
ACS2	native	15.4732
GRE3	native	41.3152
GRE3	native	42.5219
GRE3	native	43.1812
TPS1	native	39.0525
TPS1	native	33.0948
TPS1	native	41.8299
VPS13	native	46.4931
VPS13	native	47.3585
VPS13	native	46.4483
IDP1	native	47.9159
IDP1	native	48.5034
IDP1	native	48.9965
ACS1	native	35.7947
ACS1	native	42.4199
ACS1	native	43.5685
SPG5	native	60.1143
SPG5	native	59.7944
SPG5	native	58.9293
TPI1	native	67.0678
TPI1	native	63.5617
TPI1	native	65.2515
CYC1	native	39.1016
CYC1	native	39.92
CYC1	native	43.5226
HIS5	native	54.3658
HIS5	native	51.7473
HIS5	native	50.8816

## Sheet: Fig 2 e
Terminator	SC 30	SC 37	SC 12	SC Anaerobic	YPD 30	YPD Anaerobic	SC galactose	SC glycerol	WORT	MUST	MOLASSES
ACS2	-1.84079	-2.121	-1.8949	-1.93827	-1.53947	-1.86133	-1.79097	-1.5902	-1.97579	-1.68799	-1.73938
ADH1	-1.14383	-0.60164	-1.09262	-1.04679	-1.55864	-0.970071	-0.0162656	-0.232296	-1.16129	-1.16687	-0.3717
GRE3	-0.656934	-0.668142	-0.32016	-0.573541	-0.772986	-0.615304	-0.237741	-0.763534	-0.559603	-0.461674	-0.661475
TPSI1	-0.364795	-0.443965	-0.0931358	-0.418164	-0.399883	-0.410431	-0.467922	-0.429389	-0.409549	-0.20226	-0.546839
VSP13	-0.349492	-0.436457	-0.164321	-0.37414	-0.214068	-0.397699	-0.640073	-0.689135	-0.0868849	-0.500788	-0.847759
IDP1	-0.107434	-0.0476339	-0.24224	-0.11	0.113318	0.0681859	-0.41763	-0.110472	0.300508	-0.0768673	-0.290499
ACS1	0.161752	-0.143097	-0.143158	-0.0459068	0.312036	0.104068	-0.503706	-0.633444	0.149964	-0.205136	-0.370108
SPG5	0.417026	0.749856	1.39214	0.734862	0.588914	0.228497	1.73233	2.26422	0.365728	1.22768	1.1536
TPI1	1.25032	1.43418	0.459032	1.41917	0.890862	0.818231	1.71879	0.840623	0.881598	1.98176	1.40357
CYC1	0.88584	0.953116	0.142546	0.887002	0.650115	0.996483	-0.202924	0.784933	0.498618	0.225686	0.760334
HIS5	1.74835	1.32478	1.95681	1.46578	1.9298	2.03937	0.826116	0.558688	1.9967	0.866456	1.51025

## Sheet: Fig 2 f
Terminator	CT	Ct standard deviation	fluorescence	fluorescence standard deviation
CYC1	-6.04416	0.356824	38.1486	1.31172
HIS5	-6.98299	0.36634	46.2402	0.161093
tACS2	-5.13255	0.255439	15.7901	0.258697
tADH1	-5.64108	0.547463	22.1122	0.302957
tVSP13	-6.00331	0.497701	27.1829	0.495671
IDP1	-5.83653	0.626384	28.6079	0.227649

## Sheet: Fig 3 a
5GEM_recombined	5GEM_control
1.43899	37.9288
10.1808	37.4118
103.959	38.3237
1.57213	37.1212
1.57678	36.6855
1.63412	38.5507
1.44787	39.1284
1.73522	38.135
1.72998	41.585
1.82789	38.4264
1.59088	37.3194
1.49713	38.7439
124.899	37.9855
1.43185	34.245
1.53151	50.2064
1.47235	35.6692
1.57277	36.3861
51.6826	35.3365
39.7059	36.5135
10.9813	34.5476
1.66952	29.4299
1.63914	39.7286
1.7196	37.0457
1.89904	35.3728
50.0558	37.083
11.3896	36.0087
17.6915	36.8083
1.62228	40.6376
1.55993	35.4941
1.7196	41.5023
1.4242	35.5902
1.38988	37.1043
1.57277	34.8009
1.48564	35.5481
42.9876	33.2489
1.75112	34.4548
1.62228	32.6164
1.48464	33.5756
1.45181	34.3093
33.0936	31.9218
1.63151	33.2249
1.74049	36.4846
4.96082	35.935
1.50009	2.07615
1.21235	34.418
16.7632	35.0359
4.8049	1.82419
1.33569	35.9113
4.97014	33.3547
1.28113	33.9751
1.23575	32.6673
1.67604	35.6554
1.34877	39.8962
1.3197	35.0274
24.2373	38.6767
1.43342	36.4113
5.05964	38.0223
35.755	33.9478
1.31881	37.1115
1.28385	36.112
1.41499	32.9554
1.22235	24.7221
1.31881	32.0152
1.25895	34.8701
1.49798	36.1961
1.2296	37.4056
1.30836	35.5699
1.46811	34.6226
1.17518	34.6386
81.2373	36.9921
78.9634	35.151
1.40874	37.7782
1.46811	33.7712
131.287	37.0783
1.18345	33.083
1.54975	34.3611
1.22741	37.4222
1.20512	35.9314
1.24049	33.6499
1.43427	39.1599
1.30516	33.9931
9.13234	31.0515
1.20753	36.5132
1.24222	31.8626
4.45116	29.3111
0.816432	2.76808
1.14951	30.3764
1.1088	32.2432
1.34597	1.86285
1.0878	30.882
15.041	31.4364
0.889511	32.2913
0.836326	32.2219
1.50385	31.9923
1.26962	29.5697
1.09677	22.1822
1.18332	36.8477
1.2102	35.7974
1.18412	31.4288
21.7472	34.7032
1.28616	32.6705
4.53983	34.116
32.0817	30.4601
1.18332	33.2987
1.15195	32.402
1.12961	31.2876
1.31728	30.3017
117.799	33.269
1.06187	29.6842
1.34408	32.4775
1.10328	33.5626
1.17394	31.9156
1.31728	31.0656
1.05444	31.0799
72.8912	33.1916
70.851	31.5397
1.26401	33.897
1.39054	30.831
1.08131	35.5166
114.108	35.0046
142.803	36.2347
1.10131	33.5776
1.08131	32.2399
1.11305	30.1928
1.28692	35.1368
1.17107	30.5007
1.90451	41.0053
1.87404	40.7195
1.98559	41.9536
1.78449	41.0526
1.7212	41.1394
2.4922	1.0874
1.73105	40.5974
1.56869	40.8533
1.7212	39.871
19.0419	41.8261
1.4381	41.6555
1.25506	45.1005
1.39583	42.3902
1.36988	41.6506
1.35212	41.9892
1.3629	39.8794
1.44861	38.5749
41.6234	40.664
2.1218	39.5745
1.33106	35.2253
1.49923	42.9466
1.49095	40.0611
10.5898	40.3573
1.55219	38.2094
1.06448	39.0686
1.48133	38.1237
1.62418	38.9845
1.52783	40.2809
1.43323	41.6048
1.33439	40.2708
1.29144	36.925
1.20505	41.5085
111.975	38.2441
1.31752	36.1233
1.38314	38.0241
1.55381	37.7525
1.22772	36.9472
1.36697	38.0931
1.25772	36.7485
1.19884	37.6619
1.43323	31.4744
10.179	34.3002
91.4627	45.6414
1.42978	43.6576
1.55118	1.10439
4.85784	41.4895
5.44507	47.7424
1.77204	43.1208
3.96497	45.7623
1.47108	41.9914
1.46526	40.7842
1.61542	42.0629
88.4906	42.5645
1.36436	43.4086
1.46994	43.1606
1.48645	44.207
1.44078	46.1928
1.46994	43.0847
1.58265	38.2138
1.62395	44.0788
13.7665	45.1751
9.80841	39.2854
1.44807	40.2282
118.385	41.0398
1.33397	36.775
1.41235	39.9462
1.44078	41.7146
90.3441	35.8679
55.8216	39.2412
6.19776	37.8751
92.7332	41.7074
57.0348	39.078
1.32253	38.8314
1.3401	37.0392
74.6218	37.2857
1.4735	38.7176
1.43696	39.9419
1.29901	37.5991
1.38818	37.7428
36.4013	39.8566
1.41605	38.7623
1.59084	43.4086
9.56521	42.1007
1.53209	40.8475

## Sheet: Fig 3 b
3GEM_recombined	3GEM_control
40.7905	37.8228
50.5525	35.7218
42.7851	37.5318
42.9293	38.471
48.2395	37.3971
50.9889	35.5096
54.082	39.1202
38.7483	38.9149
47.549	35.0675
31.6207	34.9175
39.9504	38.0728
48.6907	38.1888
40.0868	38.3024
34.3389	39.1064
50.097	39.5128
30.807	38.763
39.1202	36.2252
41.6168	40.1656
30.7225	38.0139
42.9431	37.0773
48.5884	36.3897
51.0744	35.6083
36.0557	35.6993
36.2042	37.0605
47.4417	35.1055
41.8733	36.1729
32.205	38.6978
47.8771	38.5489
35.4535	38.2424
39.1481	37.9665
45.6757	37.0427
50.4482	35.7478
52.4688	36.1265
40.3715	34.5619
42.015	37.4751
34.9873	36.6291
41.2393	37.78
48.7163	37.6945
48.8443	36.7177
45.5407	34.9689
29.2406	34.0032
44.0473	31.1052
42.8275	35.2372
47.0538	32.4367
34.2903	36.63
30.4784	39.5643
34.9726	36.1117
31.5308	34.8577
35.1955	35.6725
43.5481	37.5398
37.4535	36.9095
32.222	35.3888
35.8198	36.0106
36.1384	33.9264
39.2983	34.7221
42.2215	33.721
41.3844	34.8903
38.5205	34.8823
25.4639	35.1847
40.3793	35.8225
36.6482	34.1766
38.63	34.5302
40.4213	34.9615
25.71	33.4395
43.0554	33.1135
38.1486	37.194
30.8033	34.7539
35.7239	32.8762
38.5964	38.8687
35.9522	33.1466
36.7373	35.0545
40.6975	32.5956
48.8027	32.8947
29.4413	32.5254
30.7722	32.522
36.4825	33.4682
36.6489	34.1277
45.6509	33.3573
35.1815	33.1248
28.6095	33.0977
26.6903	32.6279
40.4605	32.9051
29.508	30.17
35.0526	35.6576
51.4392	32.8611
31.5958	34.2706
44.6427	32.1018
44.0234	32.358
35.3145	31.2781
36.0961	32.6468
44.1038	36.4667
37.9443	35.8824
38.2888	37.275
30.3591	34.4109
40.4308	37.0318
45.5011	39.1025
38.8924	38.384
42.683	37.1479
36.2667	33.9885
35.3915	36.9244
31.123	36.6228
41.1557	34.2337
38.5942	37.2765
32.0969	34.7212
41.088	35.9182
38.251	39.9084
38.9678	36.5993
32.7108	36.6651
48.7178	37.8848
32.5687	34.5101
39.1801	36.22
38.384	36.3264
43.9557	37.8363
34.0072	36.1449
26.9821	34.2637
33.7726	34.0015
37.9771	33.7426
45.4756	33.4418
42.8089	35.8884
38.0258	32.936
38.5236	35.352
39.8876	32.0095
31.2358	29.5538
42.5754	34.9092
37.9007	34.1489
45.5073	30.4157
28.5152	34.9426
36.3151	32.8434
29.4475	32.376
39.6653	34.631
39.4139	32.7748
37.9195	32.1987
36.4057	33.3497
37.4364	32.0369
46.7292	32.2824
49.7025	36.4719
51.7526	33.4357
49.5218	32.3907
40.7148	37.0864
47.0847	39.8925
50.5688	34.2796
42.8131	32.0418
30.2991	35.5047
38.1985	33.5152
42.4893	41.7968
50.9331	36.4648
50.203	38.1004
41.7537	33.0158
39.9087	35.0386
49.944	36.5185
40.5126	37.7058
31.8217	35.0991
42.3715	36.159
24.6086	39.8835
38.9004	33.2915
36.3259	31.8414
36.6608	34.4018
46.5784	31.8674
49.4486	33.8129
26.2947	36.0696
40.0517	28.9815
53.2393	29.0044
44.2708	34.2017
40.9778	28.9569
29.3373	33.5463
28.6302	31.9457
41.8354	32.7504
36.5322	32.5132
44.1619	35.1608
43.1024	33.9581
45.5195	32.9126
36.992	32.1674
47.3851	29.0749
49.4862	32.7903
36.0983	31.8381
34.2312	31.1254
35.8252	32.9373
33.9703	37.8284
42.8721	32.0915
29.6983	31.1824
41.973	35.891
45.7971	35.0575
41.1456	34.9085
48.1668	38.3554
48.9433	37.5809
46.5861	36.9395
38.4241	38.1884
30.0905	34.6376
38.1994	34.5978
39.722	35.1919
38.7583	35.7988
37.2582	34.0263
45.7577	35.3724
36.8877	36.1604
37.3099	34.8709
38.6099	36.4039
45.4866	34.777
39.4695	36.6175
36.0021	37.3768
38.6197	36.4021
37.7394	35.0026
41.6757	34.7819
30.3045	34.9761
39.4072	34.7119
38.9086	35.1671
29.2747	33.7817
32.4191	36.7804
37.4096	35.1547
29.4027	35.1191
27.7886	37.3673
36.5528	36.9904
27.9208	32.7259
32.5451	32.3896
30.0844	32.5426
28.1145	32.3542
38.2769	32.8609
52.1781	35.0627
52.0448	34.8254
47.441	33.1251
39.9719	32.0243
32.8854	32.2262
37.2435	34.108
41.7482	35.4394
33.3058	32.5006
36.237	31.826

[truncated: 36 more sheets: Fig 3 c, Fig 3 d, Fig 3 e, Fig 3 f, Fig 3 g, Fig 4 b, Fig 4 c, Fig 4 d, Fig 4 e, Fig 4 f, Fig 4 g, Fig 4 i, Supl Fig 1 c, Supl Fig 1 g, Supl Fig 2 a, Supl Fig 2 b, Supl Fig 2 c, Supl Fig 2 d, Supl Fig 3 a, Supl Fig 3 b …]
